# Supplementary material for: Gene-level alignment of single-cell trajectories
Source: Nat Methods. 2024 Sep 19;22(1):68–81. doi: 10.1038/s41592-024-02378-4 (PMC11725504; doi:10.1038/s41592-024-02378-4)
Supplement: Supplementary file 4 — G2G alignment data and Supplementary Fig. files. [file 41592_2024_2378_MOESM4_ESM.zip]

Archive with 155 entries (144 files):
- SupplementaryData/
- __MACOSX/._SupplementaryData
- SupplementaryData/SimulationExperiment1/
- __MACOSX/SupplementaryData/._SimulationExperiment1
- SupplementaryData/.DS_Store
- __MACOSX/SupplementaryData/._.DS_Store
- SupplementaryData/G2G_RefATO_SPT_DNonwards_alignments.csv
- __MACOSX/SupplementaryData/._G2G_RefATO_SPT_DNonwards_alignments.csv
- SupplementaryData/G2G_PAMLPS_global_module_alignments.csv
- __MACOSX/SupplementaryData/._G2G_PAMLPS_global_module_alignments.csv
- SupplementaryData/G2G_RefATO_CD8_DNonwards_alignments.csv
- __MACOSX/SupplementaryData/._G2G_RefATO_CD8_DNonwards_alignments.csv
- SupplementaryData/SupplementaryFigures/
- SupplementaryData/SimulationExperiment2/
- __MACOSX/SupplementaryData/._SimulationExperiment2
- SupplementaryData/G2G_negative_control_alignments.csv
- __MACOSX/SupplementaryData/._G2G_negative_control_alignments.csv
- SupplementaryData/G2G_RefATO_alignments.csv
- __MACOSX/SupplementaryData/._G2G_RefATO_alignments.csv
- SupplementaryData/G2G_HealthyIPF_alignments.csv
- __MACOSX/SupplementaryData/._G2G_HealthyIPF_alignments.csv
- SupplementaryData/G2G_PAMLPS_local_module_alignments.csv
- __MACOSX/SupplementaryData/._G2G_PAMLPS_local_module_alignments.csv
- SupplementaryData/SimulationExperiment1/TrAGEDy/
- __MACOSX/SupplementaryData/SimulationExperiment1/._TrAGEDy
- SupplementaryData/SimulationExperiment1/.DS_Store
- __MACOSX/SupplementaryData/SimulationExperiment1/._.DS_Store
- SupplementaryData/SimulationExperiment1/CellAlign/
- __MACOSX/SupplementaryData/SimulationExperiment1/._CellAlign
- SupplementaryData/SimulationExperiment1/G2G/
- __MACOSX/SupplementaryData/SimulationExperiment1/._G2G
- SupplementaryData/SupplementaryFigures/SupplementaryFig1.jpg
- __MACOSX/SupplementaryData/SupplementaryFigures/._SupplementaryFig1.jpg
- SupplementaryData/SupplementaryFigures/SupplementaryFig3.jpg
- __MACOSX/SupplementaryData/SupplementaryFigures/._SupplementaryFig3.jpg
- SupplementaryData/SupplementaryFigures/SupplementaryFig2.jpg
- __MACOSX/SupplementaryData/SupplementaryFigures/._SupplementaryFig2.jpg
- SupplementaryData/SupplementaryFigures/SupplementaryFig6.jpg
- __MACOSX/SupplementaryData/SupplementaryFigures/._SupplementaryFig6.jpg
- SupplementaryData/SupplementaryFigures/SupplementaryFig7.jpg
- __MACOSX/SupplementaryData/SupplementaryFigures/._SupplementaryFig7.jpg
- SupplementaryData/SupplementaryFigures/SupplementaryFig5.jpg
- __MACOSX/SupplementaryData/SupplementaryFigures/._SupplementaryFig5.jpg
- SupplementaryData/SupplementaryFigures/SupplementaryFig4.jpg
- __MACOSX/SupplementaryData/SupplementaryFigures/._SupplementaryFig4.jpg
- SupplementaryData/SimulationExperiment2/TrAGEDy/
- __MACOSX/SupplementaryData/SimulationExperiment2/._TrAGEDy
- SupplementaryData/SimulationExperiment2/.DS_Store
- __MACOSX/SupplementaryData/SimulationExperiment2/._.DS_Store
- SupplementaryData/SimulationExperiment2/G2G/
- __MACOSX/SupplementaryData/SimulationExperiment2/._G2G
- SupplementaryData/SimulationExperiment1/TrAGEDy/TrAGEDy_5state_strings_nullcuttype.csv
- __MACOSX/SupplementaryData/SimulationExperiment1/TrAGEDy/._TrAGEDy_5state_strings_nullcuttype.csv
- SupplementaryData/SimulationExperiment1/TrAGEDy/TrAGEDy_5state_strings_minimumcut.csv
- __MACOSX/SupplementaryData/SimulationExperiment1/TrAGEDy/._TrAGEDy_5state_strings_minimumcut.csv
- SupplementaryData/SimulationExperiment1/TrAGEDy/TrAGEDy_5state_strings_group_wise_[euclidean_minimum].csv
- __MACOSX/SupplementaryData/SimulationExperiment1/TrAGEDy/._TrAGEDy_5state_strings_group_wise_[euclidean_minimum].csv
- SupplementaryData/SimulationExperiment1/TrAGEDy/TrAGEDy_5state_strings_group_wise_[euclidean_nullcut].csv
- __MACOSX/SupplementaryData/SimulationExperiment1/TrAGEDy/._TrAGEDy_5state_strings_group_wise_[euclidean_nullcut].csv
- SupplementaryData/SimulationExperiment1/CellAlign/cellalign_3state_strings_group_wise.csv
- __MACOSX/SupplementaryData/SimulationExperiment1/CellAlign/._cellalign_3state_strings_group_wise.csv
- SupplementaryData/SimulationExperiment1/CellAlign/cellalign_3state_strings.csv
- __MACOSX/SupplementaryData/SimulationExperiment1/CellAlign/._cellalign_3state_strings.csv
- SupplementaryData/SimulationExperiment1/G2G/G2G_SimulationExperiment1_alignments.csv
- __MACOSX/SupplementaryData/SimulationExperiment1/G2G/._G2G_SimulationExperiment1_alignments.csv
- SupplementaryData/SimulationExperiment2/TrAGEDy/.DS_Store
- __MACOSX/SupplementaryData/SimulationExperiment2/TrAGEDy/._.DS_Store
- SupplementaryData/SimulationExperiment2/TrAGEDy/TrAGEDy_mincut/
- __MACOSX/SupplementaryData/SimulationExperiment2/TrAGEDy/._TrAGEDy_mincut
- SupplementaryData/SimulationExperiment2/TrAGEDy/TrAGEDy_nullcut/
- __MACOSX/SupplementaryData/SimulationExperiment2/TrAGEDy/._TrAGEDy_nullcut
- SupplementaryData/SimulationExperiment2/G2G/D_size1gene_alignments.csv
- __MACOSX/SupplementaryData/SimulationExperiment2/G2G/._D_size1gene_alignments.csv
- SupplementaryData/SimulationExperiment2/G2G/I_size1gene_alignments.csv
- __MACOSX/SupplementaryData/SimulationExperiment2/G2G/._I_size1gene_alignments.csv
- SupplementaryData/SimulationExperiment2/G2G/D_size15gene_alignments.csv
- __MACOSX/SupplementaryData/SimulationExperiment2/G2G/._D_size15gene_alignments.csv
- SupplementaryData/SimulationExperiment2/G2G/I_size0gene_alignments.csv
- __MACOSX/SupplementaryData/SimulationExperiment2/G2G/._I_size0gene_alignments.csv
- SupplementaryData/SimulationExperiment2/G2G/I_size20gene_alignments.csv
- __MACOSX/SupplementaryData/SimulationExperiment2/G2G/._I_size20gene_alignments.csv
- SupplementaryData/SimulationExperiment2/G2G/D_size5gene_alignments.csv
- __MACOSX/SupplementaryData/SimulationExperiment2/G2G/._D_size5gene_alignments.csv
- SupplementaryData/SimulationExperiment2/G2G/I_size3gene_alignments.csv
- __MACOSX/SupplementaryData/SimulationExperiment2/G2G/._I_size3gene_alignments.csv
- SupplementaryData/SimulationExperiment2/G2G/I_size10gene_alignments.csv
- __MACOSX/SupplementaryData/SimulationExperiment2/G2G/._I_size10gene_alignments.csv
- SupplementaryData/SimulationExperiment2/G2G/D_size10gene_alignments.csv
- __MACOSX/SupplementaryData/SimulationExperiment2/G2G/._D_size10gene_alignments.csv
- SupplementaryData/SimulationExperiment2/G2G/D_size20gene_alignments.csv
- __MACOSX/SupplementaryData/SimulationExperiment2/G2G/._D_size20gene_alignments.csv
- SupplementaryData/SimulationExperiment2/G2G/I_size5gene_alignments.csv
- __MACOSX/SupplementaryData/SimulationExperiment2/G2G/._I_size5gene_alignments.csv
- SupplementaryData/SimulationExperiment2/G2G/D_size3gene_alignments.csv
- __MACOSX/SupplementaryData/SimulationExperiment2/G2G/._D_size3gene_alignments.csv
- SupplementaryData/SimulationExperiment2/G2G/D_size0gene_alignments.csv
- __MACOSX/SupplementaryData/SimulationExperiment2/G2G/._D_size0gene_alignments.csv
- SupplementaryData/SimulationExperiment2/G2G/I_size15gene_alignments.csv
- __MACOSX/SupplementaryData/SimulationExperiment2/G2G/._I_size15gene_alignments.csv
- SupplementaryData/SimulationExperiment2/TrAGEDy/TrAGEDy_mincut/D_size10.csv
- __MACOSX/SupplementaryData/SimulationExperiment2/TrAGEDy/TrAGEDy_mincut/._D_size10.csv
- SupplementaryData/SimulationExperiment2/TrAGEDy/TrAGEDy_mincut/I_size10.csv
- __MACOSX/SupplementaryData/SimulationExperiment2/TrAGEDy/TrAGEDy_mincut/._I_size10.csv
- SupplementaryData/SimulationExperiment2/TrAGEDy/TrAGEDy_mincut/I_size15.csv
- __MACOSX/SupplementaryData/SimulationExperiment2/TrAGEDy/TrAGEDy_mincut/._I_size15.csv
- SupplementaryData/SimulationExperiment2/TrAGEDy/TrAGEDy_mincut/D_size15.csv
- __MACOSX/SupplementaryData/SimulationExperiment2/TrAGEDy/TrAGEDy_mincut/._D_size15.csv
- SupplementaryData/SimulationExperiment2/TrAGEDy/TrAGEDy_mincut/D_size0.csv
- __MACOSX/SupplementaryData/SimulationExperiment2/TrAGEDy/TrAGEDy_mincut/._D_size0.csv
- SupplementaryData/SimulationExperiment2/TrAGEDy/TrAGEDy_mincut/I_size3.csv
- __MACOSX/SupplementaryData/SimulationExperiment2/TrAGEDy/TrAGEDy_mincut/._I_size3.csv
- SupplementaryData/SimulationExperiment2/TrAGEDy/TrAGEDy_mincut/D_size1.csv
- __MACOSX/SupplementaryData/SimulationExperiment2/TrAGEDy/TrAGEDy_mincut/._D_size1.csv
- SupplementaryData/SimulationExperiment2/TrAGEDy/TrAGEDy_mincut/D_size3.csv
- __MACOSX/SupplementaryData/SimulationExperiment2/TrAGEDy/TrAGEDy_mincut/._D_size3.csv
- SupplementaryData/SimulationExperiment2/TrAGEDy/TrAGEDy_mincut/I_size0.csv
- __MACOSX/SupplementaryData/SimulationExperiment2/TrAGEDy/TrAGEDy_mincut/._I_size0.csv
- SupplementaryData/SimulationExperiment2/TrAGEDy/TrAGEDy_mincut/I_size1.csv
- __MACOSX/SupplementaryData/SimulationExperiment2/TrAGEDy/TrAGEDy_mincut/._I_size1.csv
- SupplementaryData/SimulationExperiment2/TrAGEDy/TrAGEDy_mincut/I_size20.csv
- __MACOSX/SupplementaryData/SimulationExperiment2/TrAGEDy/TrAGEDy_mincut/._I_size20.csv
- SupplementaryData/SimulationExperiment2/TrAGEDy/TrAGEDy_mincut/I_size5.csv
- __MACOSX/SupplementaryData/SimulationExperiment2/TrAGEDy/TrAGEDy_mincut/._I_size5.csv
- SupplementaryData/SimulationExperiment2/TrAGEDy/TrAGEDy_mincut/D_size20.csv
- __MACOSX/SupplementaryData/SimulationExperiment2/TrAGEDy/TrAGEDy_mincut/._D_size20.csv
- SupplementaryData/SimulationExperiment2/TrAGEDy/TrAGEDy_mincut/D_size5.csv
- __MACOSX/SupplementaryData/SimulationExperiment2/TrAGEDy/TrAGEDy_mincut/._D_size5.csv
- SupplementaryData/SimulationExperiment2/TrAGEDy/TrAGEDy_nullcut/D_size10.csv
- __MACOSX/SupplementaryData/SimulationExperiment2/TrAGEDy/TrAGEDy_nullcut/._D_size10.csv
- SupplementaryData/SimulationExperiment2/TrAGEDy/TrAGEDy_nullcut/I_size10.csv
- __MACOSX/SupplementaryData/SimulationExperiment2/TrAGEDy/TrAGEDy_nullcut/._I_size10.csv
- SupplementaryData/SimulationExperiment2/TrAGEDy/TrAGEDy_nullcut/I_size15.csv
- __MACOSX/SupplementaryData/SimulationExperiment2/TrAGEDy/TrAGEDy_nullcut/._I_size15.csv
- SupplementaryData/SimulationExperiment2/TrAGEDy/TrAGEDy_nullcut/D_size15.csv
- __MACOSX/SupplementaryData/SimulationExperiment2/TrAGEDy/TrAGEDy_nullcut/._D_size15.csv
- SupplementaryData/SimulationExperiment2/TrAGEDy/TrAGEDy_nullcut/D_size0.csv
- __MACOSX/SupplementaryData/SimulationExperiment2/TrAGEDy/TrAGEDy_nullcut/._D_size0.csv
- SupplementaryData/SimulationExperiment2/TrAGEDy/TrAGEDy_nullcut/I_size3.csv
- __MACOSX/SupplementaryData/SimulationExperiment2/TrAGEDy/TrAGEDy_nullcut/._I_size3.csv
- SupplementaryData/SimulationExperiment2/TrAGEDy/TrAGEDy_nullcut/D_size1.csv
- __MACOSX/SupplementaryData/SimulationExperiment2/TrAGEDy/TrAGEDy_nullcut/._D_size1.csv
- SupplementaryData/SimulationExperiment2/TrAGEDy/TrAGEDy_nullcut/D_size3.csv
- __MACOSX/SupplementaryData/SimulationExperiment2/TrAGEDy/TrAGEDy_nullcut/._D_size3.csv
- SupplementaryData/SimulationExperiment2/TrAGEDy/TrAGEDy_nullcut/I_size0.csv
- __MACOSX/SupplementaryData/SimulationExperiment2/TrAGEDy/TrAGEDy_nullcut/._I_size0.csv
- SupplementaryData/SimulationExperiment2/TrAGEDy/TrAGEDy_nullcut/I_size1.csv
- __MACOSX/SupplementaryData/SimulationExperiment2/TrAGEDy/TrAGEDy_nullcut/._I_size1.csv
- SupplementaryData/SimulationExperiment2/TrAGEDy/TrAGEDy_nullcut/I_size20.csv
- __MACOSX/SupplementaryData/SimulationExperiment2/TrAGEDy/TrAGEDy_nullcut/._I_size20.csv
- SupplementaryData/SimulationExperiment2/TrAGEDy/TrAGEDy_nullcut/I_size5.csv
- __MACOSX/SupplementaryData/SimulationExperiment2/TrAGEDy/TrAGEDy_nullcut/._I_size5.csv
- SupplementaryData/SimulationExperiment2/TrAGEDy/TrAGEDy_nullcut/D_size20.csv
- __MACOSX/SupplementaryData/SimulationExperiment2/TrAGEDy/TrAGEDy_nullcut/._D_size20.csv
- SupplementaryData/SimulationExperiment2/TrAGEDy/TrAGEDy_nullcut/D_size5.csv
- __MACOSX/SupplementaryData/SimulationExperiment2/TrAGEDy/TrAGEDy_nullcut/._D_size5.csv
