# Supplementary material for: Gene-level alignment of single-cell trajectories
Source: Nat Methods. 2024 Sep 19;22(1):68–81. doi: 10.1038/s41592-024-02378-4 (PMC11725504; doi:10.1038/s41592-024-02378-4)
Supplement: Supplementary file 4 — G2G alignment data and Supplementary Fig. files. [file 41592_2024_2378_MOESM4_ESM.zip › SupplementaryData/G2G_RefATO_alignments.csv]

	Gene	5-state alignment string	Alignment similarity %	Cluster_id
0	AC023509.3	MMMMIIMMMMVVVVDDDDDD	60.0	20
1	AC092835.1	MMMMMMMMMMIIMMDD	75.0	4
2	ADNP	IIIDIMMMMMMMMMMDDD	55.56	4
3	ADNP2	MMMMMMMMMMMIMMD	86.67	4
4	AEBP1	IIDIDMMMMMMMMMMMD	64.71	4
5	AEBP2	IIIDIMMMMMMMMMMDDD	55.56	4
6	AHCTF1	IIMMMMMMMMMMMMDD	75.0	4
7	AHDC1	IIDMMMMMMMMMMMMD	75.0	4
8	AHR	IIIDMMMMMMMMMMMDD	64.71	4
9	AHRR	DDDDDDDDMMMMMMVVVVVVVV	63.64	14
10	AIRE	IDIDMMMMMMMMMMMM	75.0	4
11	AKAP8	MMMMMMMMMMMIDIDID	64.71	4
12	AKAP8L	IIIDIDIMMMMMMMMMDDD	47.37	6
13	AKNA	MMMMMMMMMMMIDIDID	64.71	4
14	ANKZF1	IMMMMMMMMMMMMMD	86.67	4
15	AR	IIMMMMMMMMMMIDIDDD	55.56	4
16	ARHGAP35	MMMMMMMMMMMIMMD	86.67	4
17	ARID2	IIIDMMMMMMMMMMMDD	64.71	4
18	ARID3A	IIIDIDIDIDMMMMMMMMDD	40.0	6
19	ARID3B	IIIDIDIDMMMMMMMMMDD	47.37	6
20	ARID5A	IIDIDIDMMMMMMMMMMD	55.56	6
21	ARID5B	IIDMMMMMMMMMMMMD	75.0	4
22	ARNT	IIDMMMMMMMMMMMMD	75.0	4
23	ARNT2	MMMVVVVVVMMMMMWWWWWW	100.0	15
24	ARNTL	MMMMIIMMMMMMMMDD	75.0	4
25	ARNTL2	IIDMMMMMMVVVVVIDDDDDDD	50.0	20
26	ASCL2	DDDDDDDMMMMMMMIIIIIII	33.33	8
27	ASH1L	MMIIMMMMMMMMMMDD	75.0	4
28	ATF1	MMIMMMMMMMMMMMD	86.67	4
29	ATF2	IIIDMMMMMMMMMMMDD	64.71	4
30	ATF3	IDIDIDMMMMMMMIIIIDDDD	33.33	8
31	ATF4	IIDMMMMMMMMMMMMD	75.0	4
32	ATF5	IIIDIMMMMMMMMMMDDD	55.56	4
33	ATF6	IIIDIMMMMMMMMMMDDD	55.56	4
34	ATF6B	IIIDIIMMMMMMMMMDDDD	47.37	6
35	ATF7	IIIDIMMMMMMMMMMDDD	55.56	4
36	ATMIN	MMMMMMMMMMMIMMD	86.67	4
37	ATOH7	MMMMMMMMMMMMMM	100.0	4
38	ATOH8	MMMMIDMMMMMMMMM	86.67	4
39	BACH1	IIDMMMMMMMMMMMMD	75.0	4
40	BACH2	IIDMMMMMMMMMMMIDD	64.71	4
41	BARX2	MMMMMMMMMMMMMM	100.0	4
42	BATF	IIIDIDIDIMMMMMMMMDDD	40.0	6
43	BATF2	MMMMMMIIDDMMMMMM	75.0	4
44	BATF3	IDDMMMMVVVVVVVVVDDDDDDDD	54.17	20
45	BAZ2A	MIIMMMMMMMMMMMDD	75.0	4
46	BAZ2B	IIIDIMMMMMMMMMMDDD	55.56	4
47	BBX	MMMMMMMMMMMMIDID	75.0	4
48	BCL11A	IIIDIDIDIDIDMMMMMIIDDDD	21.74	6
49	BCL11B	MMVVVVVDDDMMMMMMMDD	73.68	18
50	BCL6	MMMMMMIMMMMMMDID	75.0	4
51	BCL6B	IDIDMMMIIIMMMMMIDDDD	40.0	1
52	BHLHE23	MMMMVVVVDMMDDDMMMM	77.78	18
53	BHLHE40	IDIDMMMMMMMMMMIIDD	55.56	4
54	BHLHE41	MMMMVVVVVVDDDDDDMMMM	70.0	18
55	BNC2	DDDDDDIVVVVVVVVVVVVVDDDDDDDD	46.43	10
56	BORCS8-MEF2B	IIIDIDIIMMMMMMMMDDDD	40.0	6
57	BPTF	IIIDIIMMMMMMMMMDDDD	47.37	6
58	BRF2	MMMMMIIMMMMMMMDD	75.0	4
59	C11orf95	MMMMMMMMMMMMMM	100.0	4
60	CAMTA1	IIIDIDIDMMMMMMMMMDD	47.37	6
61	CAMTA2	IIDMMMMMMMMMMMMD	75.0	4
62	CARF	IIIDMMMMMMMMMMMDD	64.71	4
63	CASZ1	MMMMMMMMMMMIMMD	86.67	4
64	CBX2	IIDIDMMMMMMMMMMMD	64.71	4
65	CC2D1A	IIIDMMMMMMMMMMMDD	64.71	4
66	CCDC17	MMMMIIMMMMVVVVDDDDDD	60.0	20
67	CDC5L	MMMMMMMMMMMIDIDID	64.71	4
68	CDX1	IIIIIMMMMMMMMMWWWWW	73.68	2
69	CEBPA	DDDDDDDMMMMMMMIVVVVVV	61.9	14
70	CEBPB	MMMMMMMMMMMIIDIDD	64.71	4
71	CEBPD	DDMMMMDDDDMMIIIIIIIIDD	27.27	7
72	CEBPE	IIIIIIIDWWWWWWWIMMMMMM	59.09	9
73	CEBPG	IIIDIDIDMMMMMMMMMDD	47.37	6
74	CEBPZ	IIIDIDIMMMMMMMMMDDD	47.37	6
75	CENPA	IIIDIMMMMMMMIIIDDDDDD	33.33	6
76	CENPB	IIIDMMMMMMMMMMMDD	64.71	4
77	CENPBD1	MMMMMMIIMMMMMMDD	75.0	4
78	CENPS	IIIIIDMMMMMMMMMDDDD	47.37	6
79	CENPT	IIIDMMMMMMMMMMMDD	64.71	4
80	CENPX	IIIDIDIMMMMMMMMMDDD	47.37	6
81	CGGBP1	MMMIMMMMMMMMMMD	86.67	4
82	CHAMP1	MMMMMMMMMMMIIDDID	64.71	4
83	CHCHD3	IIIDMMMMMMMMMMMDD	64.71	4
84	CIC	IIIDMMMMMMMMMMMDD	64.71	4
85	CLOCK	MIMMMMMMMMMMMMD	86.67	4
86	CPEB1	DDIDIDMMMMMMMMMMVV	66.67	14
87	CREB1	IIIDIDMMMMMMMMMMDD	55.56	4
88	CREB3	MMMMMMMMMMMIMMD	86.67	4
89	CREB3L1	IIIIIIIDIDIMMMMIDDDDDDDD	16.67	6
90	CREB3L2	IIIDMMMMMMMMMMMDD	64.71	4
91	CREB3L3	MMMMMVVVDDDMMMMMM	82.35	18
92	CREB3L4	IIIDIDMMMMMMMMMMDD	55.56	4
93	CREB5	IIIDIDIDIDMMIIDDDDMMMM	27.27	6
94	CREBL2	IIDIDMMMMMMMMMMMD	64.71	4
95	CREBZF	MMMMMMMMMMMMIDID	75.0	4
96	CREM	MMMMMMMMMMMIDIDID	64.71	4
97	CSRNP1	IIMMMMMMMMMMIDIDDD	55.56	4
98	CSRNP2	IIDMMMMMMMMMMMMD	75.0	4
99	CSRNP3	MMMMMIIMMMMMMMWW	87.5	0
100	CTCF	MMMMMIIIMMMMMDDIDD	55.56	4
101	CTCFL	MMMMMMMMMMMMMM	100.0	4
102	CUX1	MMMMMIMMMMMMMMD	86.67	4
103	CUX2	MMMMMMMMMMMMMM	100.0	4
104	CXXC1	IIIDIDMMMMMMMMMMDD	55.56	4
105	CXXC4	MMMMDMVVVVVVVVVDDDDDDDD	60.87	20
106	CXXC5	IIIDIMMMMMMMMIIDDDDD	40.0	6
107	DACH1	IIIIIIIDWWWWWWMMMMMMM	61.9	9
108	DACH2	IIIIIMMMMMMMMMWWWWW	73.68	2
109	DBP	IIMMMMMMMMMMMMDD	75.0	4
110	DBX1	MMMMMMMMMMMMMM	100.0	4
111	DDIT3	IIIDMMMMMMMMMMIDDD	55.56	4
112	DEAF1	MMMMMMMMMIIIIIDDDDD	47.37	17
113	DLX1	IIIIIMMMMMMMMMWWWWW	73.68	2
114	DLX2	DDDIDIDMMMMMIIIIIIIDDDD	21.74	8
115	DLX3	DDIDIDIDMMMMMMMMMVV	57.89	6
116	DLX4	IIIIIIIMMMMMMMWWWWWWW	66.67	2
117	DLX5	IIIIIMMMMMMMMMWWWWW	73.68	2
118	DMRT1	MMMMMMMMMMMMMM	100.0	4
119	DMRTA1	MMMIIIMMMMMMMMWWW	82.35	0
120	DMRTA2	IIIIIMMMMMMMMMWWWWW	73.68	2
121	DMTF1	IIMMMMMMMMMMMMDD	75.0	4
122	DNMT1	MMMMIIMMMMMMMDIDD	64.71	4
123	DNTTIP1	IIIDIMMMMMMMMMMDDD	55.56	4
124	DOT1L	IIDMMMMMMMMMMMMD	75.0	4
125	DPF1	IDIDIDIDMMMMMMMMMM	55.56	6
126	DPF3	IIIDIDIDIMMMMMMMMDDD	40.0	6
127	DR1	IIIDMMMMMMMMMMMDD	64.71	4
128	DRAP1	IIIIIDIIMMMMMMIDDDDDDD	27.27	6
129	DZIP1	IIIDIDIDIDIIDMMMMMMWWW	40.91	6
130	E2F1	MMMMMMMIIIMMMMDDD	64.71	4
131	E2F2	MMIIIDIMMMMMMIIDDDDD	40.0	6
132	E2F3	IMMMMMMMMMMMMMD	86.67	4
133	E2F4	MMMMMMMMMIIDIDIDIDD	47.37	4
134	E2F5	MMMIIMMMMMMMMMDD	75.0	4
135	E2F6	IIIDMMMMMMMMMMMDD	64.71	4
136	E2F7	DDIDMMMMMMVVVVVVIDDDDD	54.55	20
137	E2F8	IIIDMMMMMMMIDIIIDDDDD	33.33	6
138	E4F1	IIIDMMMMMMMMMMMDD	64.71	4
139	EBF1	DDDDDDMVVVVVIMMMMMMM	65.0	1
140	EBF2	MMMMMIIDDMMMMMMM	75.0	4
141	EBF3	DDDDDMMMMMMMMMVVVVV	73.68	14
142	EBF4	DDDMMMMIIIMMMMMMM	64.71	1
143	EEA1	MMMMMMMMMMIDIDIDID	55.56	4
144	EGR1	MMMMMMMMMMMIDIDID	64.71	4
145	EGR2	IIIDIDMMMMMMMMMIDDD	47.37	6
146	EGR3	IIIDIMMMMMMMMMDIDDD	47.37	6
147	EGR4	MMMMMMMMWWWWWIIIIIDI	65.0	11
148	EHF	MMMMMMMMMMMMMM	100.0	4
149	ELF1	IIIDIDIDIMMMMMMMMDDD	40.0	6
150	ELF2	IIIDMMMMMMMMMMMDD	64.71	4
151	ELF3	IIIIIIMMMMMMMMWWWWWW	70.0	2
152	ELF4	MMMMMMMMMMMIIDDID	64.71	4
153	ELK1	MMMMMMMIMMMMMMD	86.67	4
154	ELK3	IDDIDMMMIIIMMMMMMDD	47.37	1
155	ELK4	MIMMMMMMMMMMMMD	86.67	4
156	EMX1	MMMMIDMMMMMMMMM	86.67	4
157	EN1	MMMMMMMMMMMMMM	100.0	4
158	EN2	MMMMIIDDMMMMMMMM	75.0	4
159	EOMES	IIIDIDIDIDDDDMMMMMIIIDD	21.74	6
160	EPAS1	IIIDIDIDIDMMMMMMMMDD	40.0	6
161	ERF	IIDMMMMMMMMMMMMD	75.0	4
162	ERG	DDDDDDDDMMMMMMIIIVVVVV	50.0	14
163	ESR1	DDDDDDDMMMMMMMVVVVIII	52.38	14
164	ESR2	MMMMMIIIMMMMDIDIDDD	47.37	4
165	ESRRA	IIMMMMMMMMMMMMDD	75.0	4
166	ESRRG	DDMMMMMIIMMMMMMM	75.0	1
167	ETS1	MMMMMMMMMMMIDIDID	64.71	4
168	ETS2	IIIDIDIMMMMMMMMMDDD	47.37	6
169	ETV1	DDDDDIVVVVVVVVVVVDDDDDDMMD	50.0	10
170	ETV2	IMMMMMMMMMMMMMD	86.67	4
171	ETV3	IIDMMMMMMMMMMMMD	75.0	4
172	ETV4	IIIIIDIDIDIMMMMMMWWWWW	50.0	6
173	ETV5	IIDIDMMMMMMMMMMMD	64.71	4
174	ETV6	IIIDIDIMMMMMMMMMDDD	47.37	6
175	ETV7	MMMMMMMMWWWWWWIIIIII	70.0	11
176	FAM200B	MMMIIMMMMMMMMMDD	75.0	4
177	FBXL19	IDMMMMMMMMMVVVVDDDD	68.42	20
178	FEV	MMMMMMMMMMMMMM	100.0	4
179	FIZ1	MMMMMMMMMMIIMMDD	75.0	4
180	FLI1	IIIIIDIMMMMMMMMWWWWD	60.0	2
181	FLYWCH1	MMMMMMMMMMMIMMD	86.67	4
182	FOS	IIMMMMMMMMMIIIDDDDD	47.37	4
183	FOSB	IIIDIMMMMMMMMMIDDDD	47.37	6
184	FOSL1	IIIDIDIDMMMMMMMMMDD	47.37	6
185	FOSL2	IIMMMMMMMMMMMDIDD	64.71	4
186	FOXA1	MMMMMMMMMMMMMM	100.0	4
187	FOXA2	MMMMMMMIDMMMMMM	86.67	4
188	FOXA3	IIIDIDIDIDIDDDMMMMMMM	33.33	6
189	FOXB1	IIIIIIIMMMMMMWWWWIDDDD	45.45	2
190	FOXC1	DDIDIDIDIDMMMMMMMMVV	50.0	6
191	FOXC2	DDDDDDMMMMMMMMVVVVVV	70.0	14
192	FOXD1	MMMMMMWWWWWWWWIIIIIIII	63.64	11
193	FOXD2	MMMMDDMMVVVVVVVDIDDDDD	59.09	20
194	FOXD4	MMMMMMMMMMMMMM	100.0	4
195	FOXD4L1	MMMMMMMMMMMMMM	100.0	4
196	FOXE3	MMMMMMMMMMMMMM	100.0	4
197	FOXF1	MMMMWWWIIIMMMMMMM	82.35	0
198	FOXH1	IIIIIIIMMMMMMMWWWWWWW	66.67	2
199	FOXJ1	IIIIMMMMMMMMMMDDDD	55.56	6
200	FOXJ2	MMMMMMMMMMMMMM	100.0	4
201	FOXJ3	IIDIDMMMMMMMMMMMD	64.71	4
202	FOXK1	IIIDMMMMMMMMMMMDD	64.71	4
203	FOXK2	IIDMMMMMMMMMMMMD	75.0	4
204	FOXL1	IDDIDMMMMIMMMMMMM	64.71	1
205	FOXL2	IIIIIIIMMMMMMMWWWWWWW	66.67	2
206	FOXM1	IIIIIIIDIDIDMMMMIDDDDDDD	16.67	6
207	FOXN2	MMMMMMMMMMMIIDDID	64.71	4
208	FOXN3	IIDIDIDMMMMMMMMMMD	55.56	6
209	FOXO1	IIDMMMMMMMMMMMMD	75.0	4
210	FOXO3	IIDMMMMMMMMMMMMD	75.0	4
211	FOXO4	IMMMMMMMMMMMMMD	86.67	4
212	FOXO6	MMMMVVVVDDDDMMMMMM	77.78	18
213	FOXP1	IIIDIDIDMMMMMMMMMDD	47.37	6
214	FOXP2	DDDDDMMMVVVIIMMMMMM	63.16	1
215	FOXP3	MMMMVVVVVDMMMMDIDDDD	65.0	21
216	FOXP4	MMMMMMMMMMMMMM	100.0	4
217	GABPA	MMMMMMMMMMMIDIDID	64.71	4
218	GATA1	DDDMMMMMIIIMMMMMM	64.71	1
219	GATA2	IIIDMMMMMIIDDDDMMMM	47.37	6
220	GATA3	IIDIDMMMMMMMMMMMD	64.71	4
221	GATA4	MMMMWWWIIIMMMMMMM	82.35	0
222	GATA5	IIIDIDIDIDMMMMMMMMWW	50.0	6
223	GATA6	IIIDIDIDIDIIIIIIIIDDDDDDDDDD	0.0	5
224	GATAD2A	IDMMMMMMMMMMIDIDID	55.56	4
225	GATAD2B	MMIIMMMMMMMMMMDD	75.0	4
226	GCM1	MMMMMMMMMMMMMM	100.0	4
227	GFI1	IIIDIDIDIMMMMMMMMDDD	40.0	6
228	GFI1B	IIIDIDIDIMMMMMMMMWWW	55.0	6
229	GLI1	MMMMMIDIDMMMMMMM	75.0	4
230	GLI2	IIIIIMMMMMMMMMWWWWW	73.68	2
231	GLI3	IIIIIIIIIMMMMMWWWWWWWWW	60.87	2
232	GLI4	MMMMMMMMMMIDIDIDID	55.56	4
233	GLIS1	IIIIIMMMMMVVVVDDDDDDDDD	39.13	5
234	GLIS2	DDDIDDMMVVVVVDMMMMMM	65.0	1
235	GLIS3	DMMMMIIIIMMMMMMWWW	72.22	0
236	GLMP	MMMMMIIIMMMMMIDDDD	55.56	4
237	GLYR1	MMMMMMMMMMMIIDDID	64.71	4
238	GMEB1	MMMMMMMMMMVVVVDDDD	77.78	20
239	GMEB2	MMMMMMMMMMMIMMD	86.67	4
240	GPBP1	IIIDIDIMMMMMMMMIDDDD	40.0	6
241	GPBP1L1	IIIDMMMMMMMMMMMDD	64.71	4
242	GRHL1	MMMVVVVVVVVVVWWWWWWWWWIDD	88.0	19
243	GRHL3	IIIIIMMMMMMMMMWWWWW	73.68	2
244	GSC	MMMMMMMMMMMMMM	100.0	4
245	GTF2B	IIDMMMMMMMMMMMMD	75.0	4
246	GTF2I	IIIDIDIMMMMMMMMMDDD	47.37	6
247	GTF2IRD1	IIIDIDIDIDMMMMMMMMWW	50.0	6
248	GTF2IRD2	MMMMMMMMMMIDIDIIDD	55.56	4
249	GTF2IRD2B	IIIDIMMMMMMMMMMDDD	55.56	4
250	GTF3A	IIIIIDIDIMMMMMMIDDDDDD	27.27	6
251	GZF1	IIIDIDIDMMMMMMMMMDD	47.37	6
252	HAND1	IIIIIIMMMMMMMMWWWWWW	70.0	2
253	HBP1	IIIDMMMMMMMMMMMDD	64.71	4
254	HDX	MMMMMMMIDMMMMMM	86.67	4
255	HES1	IDIDMMMMMMMMMMMM	75.0	4
256	HES2	MMMMMMMMMMMMMM	100.0	4
257	HES4	IIIDIDIDIMMMMMMMIDDDD	33.33	6
258	HES6	MMMIIMMMMMMMMMDD	75.0	4
259	HES7	DDDDDDDDDDMMMMVVVVVVVVVV	58.33	14
260	HESX1	MMMMMMMMMMMMIDID	75.0	4
261	HEY1	IIDIDIDMMMMIIIIIIDDDDDDD	16.67	5
262	HEY2	MMMMMMMDDDMMMMVVV	82.35	3
263	HEYL	MMMMDDMMMMIIMMMM	75.0	4
264	HHEX	IIIDIDIDMMMMMMMMMDD	47.37	6
265	HIC1	IIIDIDIDMMMMMMMMMDD	47.37	6
266	HIC2	IIIDMMMMMMMMMMMDD	64.71	4
267	HIF1A	IIIDIDIDIDMMMMMMMMDD	40.0	6
268	HIF3A	IIIDIDIDIDIIDMMMMMMWWW	40.91	6
269	HINFP	MIMMMMMMMMMMMMD	86.67	4
270	HIVEP1	IIIDIDIDMMMMMMMMMDD	47.37	6
271	HIVEP2	IIDMMMMMMMMMMMMD	75.0	4
272	HIVEP3	IIIDIIMMMMMMMMMDDDD	47.37	6
273	HKR1	IIIDMMMMMMMMMMMDD	64.71	4
274	HLF	DDDDDDMMMMMMMMIVVVVV	65.0	14
275	HLX	DDDDDDMMVVVIIIMMMMMM	55.0	1
276	HMBOX1	MMMMMMMMMMMMIDID	75.0	4
277	HMG20A	IIMMMMMMMMMMMMDD	75.0	4
278	HMG20B	IIIDIDMMMMMMMMMMDD	55.56	4
279	HMGA1	IIMMMMMMMMMMMMDD	75.0	4
280	HMGA2	IDDMMMMMMMMIIIIIDDDD	40.0	4
281	HMGN3	IIIDIDIDIMMMMMMMMDDD	40.0	6
282	HMX2	MMMMMMMMMMMMMM	100.0	4
283	HMX3	MMMMMMMMMMMMMM	100.0	4
284	HOMEZ	MMMMMMMMMMMIIDDID	64.71	4
285	HOXA1	DDDIDDMMMMMMMMMVVVV	68.42	14
286	HOXA10	DDIDIDIDIDMMMIIMMMMM	40.0	6
287	HOXA11	MMMMMIIDDMMMMMMM	75.0	4
288	HOXA4	DDDDDDDDDMMMMMVVVVVVVVV	60.87	14
289	HOXA5	DDDDDDMMMMMMMMVVVVVV	70.0	14
290	HOXA7	DDDDDDDDMMMMMMVVVVVVVV	63.64	14
291	HOXB2	IIIDIDIMMMMMMMMMDDD	47.37	6
292	HOXB3	IIIDIDIDMMMMMMMMMDD	47.37	6
293	HOXB4	IIIIIDIDIDIMMMMMIDDDDDD	21.74	6
294	HOXB5	DDDIDDDMMMIIIIIMMMMM	40.0	1
295	HOXB6	IIIIIIIDIMMIIIIDDDDDDDDDDD	7.69	5
296	HOXB7	IIIIIDIIMMMMMMMDDDDDD	33.33	6
297	HOXB8	DDDMMMMMIIIMMMMMM	64.71	1
298	HOXB9	IIIIIMMMMMMMMMWWWWW	73.68	2
299	HOXD1	MMMMMMMMMMMMMM	100.0	4
300	HOXD8	MMMMMMMMMMMMMM	100.0	4
301	HSF1	IIIDMMMMMMMMMMMDD	64.71	4
302	HSF2	IMMMMMMMMMMMMMD	86.67	4
303	HSF4	MMMMDDDDDMMMMMIIIII	47.37	7
304	HSF5	IIIIIDWWWWWWWWWWWVVVVVVVVVDD	71.43	12
305	IKZF1	IIIDIDIDIMMMMMMMMDDD	40.0	6
306	IKZF2	IIIMMMMMMMMMMMDDD	64.71	4
307	IKZF3	IIIDIDIDIDIIMMMMMIDDDDD	21.74	6
308	IKZF4	MMMMMMMMIIMMMMDD	75.0	4
309	IKZF5	IMMMMMMMMMMMMMD	86.67	4
310	INSM1	MMMMDDDDMMIIIIMMMM	55.56	7
311	IRF1	IIIDIDIDMMMMMMMMMDD	47.37	6
312	IRF2	IIIDIMMMMMMMMMMDDD	55.56	4
313	IRF3	IIIDMMMMMMMMMMMDD	64.71	4
314	IRF4	IIIDIMMMMMMMMMDIDDD	47.37	6
315	IRF5	DDDIDDDMMMMMIIIIIMMM	40.0	8
316	IRF6	IIIIIIIMMMMMMMWWWWWWW	66.67	2
317	IRF7	IIDIDMMMMMMMMMMMD	64.71	4
318	IRF8	IIIIIDIMMMMMMMMDDDDD	40.0	6
319	IRF9	IIMMMMMMMMMMMMDD	75.0	4
320	IRX1	MMMMMMIIDMMMMMMW	81.25	4
321	IRX2	IIIIIIMMMMMMMMWWWWWW	70.0	2
322	IRX3	IIIIIDIDIDMMMMMMMDDDD	33.33	6
323	IRX4	IIIIIMMMMMMMMMWWWWW	73.68	2
324	IRX5	MMMMIIMMMMMDDIDIDID	47.37	4
325	ISL1	IIIIIIIMMMMMMMWWWWWWW	66.67	2
326	ISL2	IDIDIDIDMMMMMMMMMM	55.56	6
327	JAZF1	IIDMMMMMMMMMMMIDD	64.71	4
328	JDP2	IIIDIDIDMMMMMMMMMWW	57.89	6
329	JRK	MMMMMMMMMMMIDIDID	64.71	4
330	JRKL	MMMIMMMMMMMMMMD	86.67	4
331	JUN	IIIMMMMIIDIIIIIDDDDDDDDD	16.67	5
332	JUNB	IIIDIIMMMMMMMMIDDDDD	40.0	6
333	JUND	IIIDMMMMMMMMMMIDDD	55.56	4
334	KAT7	MMMMMMMMMMMIMMD	86.67	4
335	KCMF1	IIIDIDIMMMMMMMMMDDD	47.37	6
336	KCNIP3	MMMMMMMMMMMMMM	100.0	4
337	KDM2A	MMMMMMMMMMMIMMD	86.67	4
338	KDM2B	IIIDIDIDMMMMMMMMMDD	47.37	6
339	KDM5B	IIDMMMMMMMMMMMMD	75.0	4
340	KIN	MMMMMMMMMMMIIDDID	64.71	4
341	KLF1	DDDDDDDDMMMMMMIIIIIIII	27.27	8
342	KLF10	IIIDIDIDIDMMMMMMMMDD	40.0	6
343	KLF11	MMMMMMMMMMMMMM	100.0	4
344	KLF12	MIIIMMMMMMMMMMDDD	64.71	4
345	KLF13	IIIDMMMMMMMMMIIDDDD	47.37	6
346	KLF15	IIIIIIIIMMMMMMWWWWWWWW	63.64	2
347	KLF16	IIDMMMMMMMMMMMMD	75.0	4
348	KLF2	MMMMMWWWWWIIIMMIIIIDD	57.14	11
349	KLF3	MMMMMMMMMMMMIDID	75.0	4
350	KLF4	MMMMMMMMIIDIIIIDDDDD	40.0	17
351	KLF5	DDDIDIDMMMMMMMMIIIID	40.0	8
352	KLF6	MIIMMMMMMMMMMIDDD	64.71	4
353	KLF7	IIIDIDMMMMMMMMMMDD	55.56	4
354	KLF8	IIIIIIIMMMMDMMMWWWWWW	61.9	2
355	KLF9	MWWWWDDMMMMVVVVVVVVVDDD	78.26	16
356	KMT2A	MMMMMMMMMMMIIDDID	64.71	4
357	KMT2B	IIIDMMMMMMMMMMMDD	64.71	4
358	L3MBTL1	MMMMMMMMMMMIMMD	86.67	4
359	L3MBTL3	MMMMMMMMMMMIMMD	86.67	4
360	L3MBTL4	IDMMMMMMMMMMWWWIII	72.22	4
361	LBX2	MMMMMMWWWWWWWWIIIIIIII	63.64	11
362	LCOR	IMMMMMMMMMMMMMD	86.67	4
363	LCORL	IIDMMMMMMMMMMMMD	75.0	4
364	LEF1	MVVVVVMMMMWWWWDMMMM	94.74	13
365	LHX1	IIIIIMMMMDDDDDMMMMM	47.37	6
366	LHX4	MMMMMMMMWWWWWWIIIIII	70.0	11
367	LHX6	DDDDDDMMVVVVIIMMMMMM	60.0	1
368	LIN28A	IIIIIIIIMMMMMMWWWWWWWW	63.64	2
369	LIN28B	MMMMMMIIMMMMMMDD	75.0	4
370	LIN54	IIMMMMMMMMMMMMDD	75.0	4
371	LTF	MMMMMMMIMMDMMMM	86.67	4
372	LYL1	IIIIIDIMMMMMMMMWWWDD	55.0	2
373	MAF	IIIDIDMMMMMMMMMMDD	55.56	4
374	MAFA	MMMMVVVVVDDDDDMMMMM	73.68	18
375	MAFB	MMMMMMMMMMMMMM	100.0	4
376	MAFF	IIIDIDIIMMMMMMMMDDDD	40.0	6
377	MAFG	IIIDMMMMMMMMMMMDD	64.71	4
378	MAFK	IIDMMMMMMMMMMMMD	75.0	4
379	MAX	IIIDIDIDMMMMMMMMMDD	47.37	6
380	MAZ	IIDMMMMMMMMMMMMD	75.0	4
381	MBD1	IIIDMMMMMMMMMMMDD	64.71	4
382	MBD2	IIIDIMMMMMMMMMMDDD	55.56	4
383	MBD3	IIIDMMMMMMMMMMMDD	64.71	4
384	MBD4	IIIDMMMMMMMMMMMDD	64.71	4
385	MBD6	IIDMMMMMMMMMMMMD	75.0	4
386	MBNL2	IIDMMMMMMMMMMMIDD	64.71	4
387	MECOM	IIIIIIIDMMMMMMMDDDDDD	33.33	6
388	MECP2	IIIDMMMMMMMMMMMDD	64.71	4
389	MEF2A	IIMMMMMMMMMMMMDD	75.0	4
390	MEF2B	IIIIMMMMMMMMMDDIDDD	47.37	6
391	MEF2C	IIIIIDIMMMMMMMMDDDDD	40.0	6
392	MEF2D	IIIDMMMMMMMMMMMDD	64.71	4
393	MEIS1	IIIIIDIIMMMMMMIDDDDDDD	27.27	6
394	MEIS2	DDDIDDDMMMIIIIIMMMMM	40.0	1
395	MEOX1	DDDMMMVVVVVMMMMMMDD	73.68	1
396	MEOX2	MMMMMMIIDDMMMMMM	75.0	4
397	MESP1	IIIIIDIIMMMMMMDDDDMDD	33.33	6
398	MESP2	IIIIIIIIMMMMMMWWWWWWWW	63.64	2
399	MGA	MMMMMMMMMMMIIDDID	64.71	4
400	MITF	MMMMMMMMMMIDIDIDID	55.56	4
401	MIXL1	DDIDMMMIDIIIDMMMMMM	47.37	1
402	MLX	MMMMMMMMMMMIDIDID	64.71	4
403	MLXIP	IIIDMMMMMMMMMMMDD	64.71	4
404	MLXIPL	IDDMMMMMMMMMMMMV	81.25	4
405	MNT	MMMMMMMMMMMIIDDID	64.71	4
406	MSANTD1	DDDMMMMMIIIMMMMMM	64.71	1
407	MSANTD3	IIDMMMMMMMMMMMMD	75.0	4
408	MSANTD4	MMMMMIMMMMMMMMD	86.67	4
409	MSC	MMMMIIMMMMMMMMWW	87.5	0
410	MSX1	IIIIIDIDIDWWWWWWDMMMMVVV	54.17	9
411	MSX2	IIIDIDIDIDIDDDMMMMMMM	33.33	6
412	MTERF1	IIIDIDIDMMMMMMMMMDD	47.37	6
413	MTERF2	IMMMMMMMMMMMMMD	86.67	4
414	MTERF3	MMMIIMMMMMMMMMDD	75.0	4
415	MTERF4	MMMIIMMMMMMMMMDD	75.0	4
416	MTF1	MMMMMMMMMMMIIDDID	64.71	4
417	MTF2	MMIDIDIDIIDMMMMMMMD	47.37	6
418	MXD1	IIIIIIMMMMMIIIDDDDDDDDD	21.74	5
419	MXD3	IIIDMMMMMMMMMMMDD	64.71	4
420	MXD4	IIIDMMMMMMMMMMMDD	64.71	4
421	MXI1	IIDIDIDMMMMMMMMMMD	55.56	6
422	MYB	IIIDIDIDIDMMMMMMMMDD	40.0	6
423	MYBL1	DDMMMMMMMMMMIIDIID	55.56	4
424	MYBL2	IIIDIDIDIMMMMMIIIDDDDDD	21.74	6
425	MYC	IIIDIDIMMMMMMMMMDDD	47.37	6
426	MYCL	DDIDIDMMMMMMMMMMVV	66.67	14
427	MYCN	MMMMMMMMMIDMMMM	86.67	4
428	MYF6	MMMMMMIIDDMMMMMM	75.0	4
429	MYNN	IMMMMMMMMMMMMMD	86.67	4
430	MYPOP	IIIDMMMMMMMMMMMDD	64.71	4
431	MYRF	DDIDIDMMMMMMMMIDIIID	40.0	8
432	MYRFL	MMMMMMMMMMMMMM	100.0	4
433	MYSM1	MMMMMMMMMMMIMMD	86.67	4
434	MYT1	MMMMMIDDDDMMMMMVVV	72.22	3
435	MYT1L	MMMMMMMMMMMMMM	100.0	4
436	MZF1	IIDMMMMMMMMMMMMD	75.0	4
437	NACC2	IIIIIIIDIMMIIIIDDDDDDDDDDD	7.69	5
438	NAIF1	IIIDIMMMMMMMMMMDDD	55.56	4
439	NANOG	IIIDIDIMMMMMMMMMWWW	63.16	2
440	NCOA1	IIIDMMMMMMMMMMMDD	64.71	4
441	NCOA2	IIDMMMMMMMMMMMMD	75.0	4
442	NCOA3	IMMMMMMMMMMMMMD	86.67	4
443	NFAT5	IIIDMMMMMMMMMMMDD	64.71	4
444	NFATC1	MMMMMMMMMMMMIIDD	75.0	4
445	NFATC2	IIIDIDIDIDDDDMMMMMIIIDD	21.74	6
446	NFATC3	IIIDMMMMMMMMMMMDD	64.71	4
447	NFATC4	MMMMMMMMMMMMMM	100.0	4
448	NFE2	IIIDIDIDIMMMMMMMMWWW	55.0	6
449	NFE2L1	IIIDIDIDMMMMMMMMMDD	47.37	6
450	NFE2L2	IIIDIMMMMMMMMMMDDD	55.56	4
451	NFE2L3	IIIDIDIDMMMMMMMMMDD	47.37	6
452	NFE4	MMMMMMMIDMMMMMM	86.67	4
453	NFIA	IIIDIDIMMMMMMMMIDDDD	40.0	6
454	NFIB	IDDMMMIIDIIDDMMMMMM	47.37	1
455	NFIC	MMMMMMMMMMMIDIDID	64.71	4
456	NFIL3	IIDIDMMMMMMMMMMIDD	55.56	4
457	NFIX	DDDDDDDDMMMMMIIIIIIIIID	21.74	8
458	NFKB1	DDIDMMMMMMMMMIIIIDD	47.37	4
459	NFKB2	MMMMMMMMMMMMIIDD	75.0	4
460	NFX1	IIIDIMMMMMMMMMMDDD	55.56	4
461	NFXL1	IMMMMMMMMMMMMMD	86.67	4
462	NFYA	MMMMMMMMMMMIMMD	86.67	4
463	NFYB	IIDMMMMMMMMMMMMD	75.0	4
464	NFYC	IIIDIDIDMMMMMMMMMDD	47.37	6
465	NHLH1	MMMMMMMMMMMWWWIII	82.35	4
466	NHLH2	IIIIIIIIMMMMMMWWWWWWWW	63.64	2
467	NKRF	IIIIIIIMMMMMDDDDDDDMM	33.33	5
468	NKX2-2	MMMMMMMMMMMMMM	100.0	4
469	NKX2-3	DDDDDDMVVVVVIMMMMMMM	65.0	1
470	NKX2-5	IIIIIIIMMMMMMMWWWWWWW	66.67	2
471	NKX2-6	MMMMMMMMMMMMMM	100.0	4
472	NKX3-1	DDIDIDIDIDMMMMMMMMVV	50.0	6
473	NKX3-2	MMMMMMMMIDMMMMM	86.67	4
474	NKX6-1	MMMMMMMMMMMMMM	100.0	4
475	NME2	IIIDIDIDIDIIIIIIIIDDDDDDDDDD	0.0	5
476	NPAS1	IIIDIIMMMMMMMMIDDDDD	40.0	6
477	NPAS2	MMMMIIMMMMMMDDIDID	55.56	4
478	NPAS3	IDDIDMMMMIMMMMMMM	64.71	1
479	NPAS4	IIIIIMMMMMMMMMWWWWW	73.68	2
480	NR1D1	IIMMMMMMMMMMMMDD	75.0	4
481	NR1D2	IIIDIDIDMMMMMMMMMDD	47.37	6
482	NR1H2	MMMMMMMMMMMIMMD	86.67	4
483	NR1H3	MMMMMMMMMVVVVVDDDDD	73.68	20
484	NR1I2	DDDDDDDMMMMMMMVVVVIII	52.38	14
485	NR1I3	MMMMMVVVDDDMMMMMM	82.35	18
486	NR2C1	MMMIMMMMMMMMMMD	86.67	4
487	NR2C2	IIMMMMMMMMMMMMDD	75.0	4
488	NR2F1	IIIDIDIDIDDDMMMMMMMM	40.0	6
489	NR2F2	DDDDDDDDMMMMMIIIIIIIIID	21.74	8
490	NR2F6	IIDIDIDIDMMMMMMMMMD	47.37	6
491	NR3C1	IIIDIMMMMMMMMMMDDD	55.56	4
492	NR3C2	MMMMMIMMMMMMMMW	93.33	4
493	NR4A1	IIMMMMMMMIIDIDIIDDDDD	33.33	17
494	NR4A2	IIIIMMMMMMMMMIDDDDD	47.37	6
495	NR4A3	IIIDIMMMMMMMMMIDDDD	47.37	6
496	NR5A1	DDDDDDDDMMMMMMVVVVVVVV	63.64	14
497	NR5A2	IIIIIIIMMMMMMMWWWWWWW	66.67	2
498	NR6A1	IIIIIDIMMMMMMMMDDDDD	40.0	6
499	NRF1	IMMMMMMMMMMMMMD	86.67	4
500	NRL	IIIDIDIDIMMMMMMMMDDD	40.0	6
501	OLIG1	DDDDDDDMMMMMMMIVVVVVV	61.9	14
502	OLIG2	MMMMDMIIDMMMMMMM	75.0	4
503	OLIG3	MMMMMMMMIDIDMMMM	75.0	4
504	ONECUT2	MMMMMMMMMMMMMM	100.0	4
505	OSR1	MMMMMMMMMMMMMM	100.0	4
506	OSR2	DDDDDDDDDDMMMMVVVVVVVVVV	58.33	14
507	OTX1	MMMMMVVVDDDMMMMMM	82.35	18
508	OVOL1	DDDIDDMMMMMMMMMVVVV	68.42	14
509	PA2G4	IIIDIMMMMMMMMIIDDDDD	40.0	6
510	PATZ1	IIIDMMMMMMMMMMMDD	64.71	4
511	PAX2	MMMMMMMMMMWWWWIIII	77.78	4
512	PAX5	MMMMIIDDMMMMMMMM	75.0	4
513	PAX6	IIIDIMMMMMMMIIIDDDDDD	33.33	6
514	PAX8	DDDDDDDDDDMMMMVVVVVVVVVV	58.33	14
515	PAX9	IIIDIDIDIDIIIIIIIIDDDDDDDDDD	0.0	5
516	PBX1	IIDMMIIDIMMMMMMMWWW	63.16	0
517	PBX2	MMMMMIMMMMMMMMD	86.67	4
518	PBX3	IIDMMMMMMMMMMMMD	75.0	4
519	PBX4	MMMMIIIMMMMMMMDDD	64.71	4
520	PCGF2	IIIDIDIDIDIIMMMMMMDDDD	27.27	6
521	PCGF6	MMMMMMIIMMMMMMDD	75.0	4
522	PHF1	MMMMMMMMMMMMIDID	75.0	4
523	PHF20	MMMMMMMMMMMMMM	100.0	4
524	PHF21A	IIDMMMMMMMMMMMMD	75.0	4
525	PHOX2A	MMMMMMMMMMMMMM	100.0	4
526	PIN1	IIIDMMMMMMMMMMMDD	64.71	4
527	PITX1	IIIIIMMMMMMMMMWWWWW	73.68	2
528	PITX2	DDIDIDMMMMMVVVVVVVDDDDD	52.17	20
529	PKNOX1	MMMMMMMMMMMIMMD	86.67	4
530	PLAG1	MMMMMMMMMMMMIDID	75.0	4
531	PLAGL1	IIDIDIDMMMMMMMMMMD	55.56	6
532	PLAGL2	IIIDMMMMMMMMMMMDD	64.71	4
533	PLSCR1	MMMMMMIIMMMMMMDD	75.0	4
534	POGK	MMMMMMMMMMMIDIDID	64.71	4
535	POU2AF1	DDDDDDDDDDMMMMVVVVIIIIII	33.33	8
536	POU2F1	MMMMMMMMMMMIMMD	86.67	4
537	POU2F2	DDIDMMMMMMMMMIIIIDD	47.37	4
538	POU3F1	MMMMVVVVVVDDDDDDMMMM	70.0	18
539	POU4F1	IIIIIDIDIMMMWWWWDMMMM	52.38	9
540	POU5F1	IIIIIIIMMMMMMMWWWWWWW	66.67	2
541	POU5F1B	MMMMIIMMMMMMWWWWII	77.78	4
542	POU5F2	IIIDIDIDIMMMMMMMMDDD	40.0	6
543	POU6F1	IDMMMIIIMMMMMMMWWW	72.22	0
544	POU6F2	IIIDIDIDIDIIIIIIIIDDDDDDDDDD	0.0	5
545	PPARA	IIIDIMMMMMMMMMMDDD	55.56	4
546	PPARD	MMMMMMMMMMMIMMD	86.67	4
547	PPARG	MMMMMMIDIDMMMMMM	75.0	4
548	PRDM1	MMMMMMMIIDMMMMMD	75.0	4
549	PRDM10	MMMMMMMMMMMIIDDID	64.71	4
550	PRDM13	MMMMMDDDDDMMMIIIIIDI	40.0	7
551	PRDM15	MMMMMMMMMMMIMMD	86.67	4
552	PRDM16	IIIIIMMMMMMMMMDDDDD	47.37	6
553	PRDM2	IMMMMMMMMMMMMMD	86.67	4
554	PRDM4	IMMMMMMMMMMIIDIDDD	55.56	4
555	PRDM5	IIIDIDIDIDDMMIDDMMMMM	33.33	6
556	PRDM6	IIIDIDIDIDIIIIIIIIDDDDDDDDDD	0.0	5
557	PRDM8	IIIIIDIMMMMMMMMWWWWD	60.0	2
558	PREB	IIIDIMMMMMMMMMMDDD	55.56	4
559	PRMT3	MMMMMMMMMMMIDIDID	64.71	4
560	PROX1	MMMMIDDDDMMMMMMVVV	72.22	3
561	PROX2	DDDDDDDDDMMMMMVVVVVVIII	47.83	14
562	PRR12	IIDMMMMMMMMMMMMD	75.0	4
563	PRRX1	MMMMMMMMMMMMMM	100.0	4
564	PURA	IIIDMMMMMMMMMMMDD	64.71	4
565	PURB	IIIDMMMMMMMMMMMDD	64.71	4
566	PURG	IDIDIDIDMMMMMMMMMM	55.56	6
567	RAG1	IIIIIDIMMMMMIIIDDDDDDDD	21.74	5
568	RARA	IIIDMMMMMMMMMMMDD	64.71	4
569	RARB	MMMMMMIDMMMMMMM	86.67	4
570	RARG	DDIDMMMMMMMMMIIIIDD	47.37	4
571	RBAK	IMMMMMMMMMMMMMD	86.67	4
572	RBCK1	IIIDIDIDMMMMMMMMMDD	47.37	6
573	RBPJ	IIIDIMMMMMMMMMMDDD	55.56	4
574	RBSN	MMMMMMMMMMMIIIDDD	64.71	4
575	REL	IIIDIDIDIMMMMMMMMDDD	40.0	6
576	RELA	IIIDIMMMMMMMMMIDDDD	47.37	6
577	RELB	IIDMMMMMMMMMMMMD	75.0	4
578	REPIN1	IIIDMMMMMMMMMMMDD	64.71	4
579	REST	IIIDIIMMMMMMMMMDDDD	47.37	6
580	REXO4	MMMMMMMMMMMIDIDID	64.71	4
581	RFX1	IIDMMMMMMMMMMMMD	75.0	4
582	RFX2	IIIDMMMMMMMMMMMDD	64.71	4
583	RFX3	MMMMMMMMMMMMIDID	75.0	4
584	RFX4	MMMMVVVVVDDDMMMMMWW	84.21	18
585	RFX5	IIIDMMMMMMMMMMMDD	64.71	4
586	RFX7	IIIDMMMMMMMMMMMDD	64.71	4
587	RFX8	DDDDDDDDMMMMMMIIIVVVVV	50.0	14
588	RHOXF1	MMMMMMMMMMMMIIDD	75.0	4
589	RLF	MMMMMMMMMMMMIDID	75.0	4
590	RORA	MMMMMMMMMMMIMMD	86.67	4
591	RORB	MMMMIIDIDIDMMMMMIDD	47.37	3
592	RORC	IIIDIDIDIDIIDDMMMMMMDD	27.27	6
593	RREB1	MMMMMMMMMMMMMM	100.0	4
594	RUNX1	IIIDIDIDIDDMMMMMMMMD	40.0	6
595	RUNX2	MMMMIIIMMMMMMMDDD	64.71	4
596	RUNX3	IIDIDIDIDMMMMMMMMMD	47.37	6
597	RXRA	IIIDMMMMMMMMMMIDDD	55.56	4
598	RXRB	IIIDIMMMMMMMMMMDDD	55.56	4
599	SAFB	IIMMMMMMMMMMMMDD	75.0	4
600	SAFB2	IIIDIMMMMMMMMMMDDD	55.56	4
601	SALL2	IIIDIDIDMMMMMMMMMDD	47.37	6
602	SALL3	IIIIIIIIMMMMMMWWWWWWWW	63.64	2
603	SALL4	IIIIIIIDIMMIIDDDDDDDMMDD	16.67	5
604	SATB1	IIIDIIMMMMMMMDDDMMD	47.37	6
605	SATB2	IIIIIIIIIMMMMMWWWWWWWWW	60.87	2
606	SCMH1	IIDIDIDMMMMMMMMMMD	55.56	6
607	SCML4	IIIDIDIDIDIIDDMMMMMMDD	27.27	6
608	SCX	MMMMMIIMMMMMMMWW	87.5	0
609	SETBP1	IIIDIMMMMMMMMIIDDDDD	40.0	6
610	SETDB1	MMMMMMMMMMMIIDDID	64.71	4
611	SETDB2	IIIDIDIDMMMMMMMMMDD	47.37	6
612	SGSM2	IIDMMMMMMMMMMMMD	75.0	4
613	SHOX2	MMMMMMMMMMMMMM	100.0	4
614	SIM1	MMMMMMMMMMMMMM	100.0	4
615	SIX1	MMMMMMMMMMMMMM	100.0	4
616	SIX3	MMMMMMIIDDMMMMMM	75.0	4
617	SIX4	IDIDIDIDIDMMMMMMMMM	47.37	6
618	SIX5	IIIDIDIDIIMMMMMMIDDDDD	27.27	6
619	SKI	MMMMMMMMMMMMMM	100.0	4
620	SKIL	IIIDIDIDIMMMMMMMMDDD	40.0	6
621	SKOR1	MMMMMMIDMMMMMMM	86.67	4
622	SLC2A4RG	IIDMMMMMMMMMMMMD	75.0	4
623	SMAD1	MMMMMMMMMMIDIDIDID	55.56	4
624	SMAD3	MMMMMMMMMMMIIIDDD	64.71	4
625	SMAD4	MIIMMMMMMMMMMMDD	75.0	4
626	SMAD5	MMMMMIMMMMMMMMD	86.67	4
627	SMAD9	IDIDIDIDIDMMMMMMMMM	47.37	6
628	SMYD3	IIIDIDMMMMMMMMMMDD	55.56	4
629	SNAI1	MMMMMMWWWWMMIIIIIIDD	60.0	11
630	SNAI2	MMMMIIIDMMMMMMMWW	76.47	0
631	SNAI3	IIIIIIIIDWWWWWWMMMMMMD	54.55	9
632	SNAPC2	IIIDMMMMMMMMMMMDD	64.71	4
633	SNAPC4	MMMMMMMMMMMIMMD	86.67	4
634	SNAPC5	MMMMMMMMMMMIDIDID	64.71	4
635	SOHLH2	DDDDDDDMMMMMMMIVVVVVV	61.9	14
636	SON	IIDMMMMMMMMMIIDIDDD	47.37	4
637	SOX10	IIIIMMMMMMMMWWWWWWII	70.0	2
638	SOX11	IDIDIDIDIDDIVVVVVVVIDDDDDDDD	25.0	10
639	SOX12	IIDMMMMMMMMMMMMD	75.0	4
640	SOX13	IIIIIDIDIDIMMMMMMDDDDD	27.27	6
641	SOX15	IDIDIDIDIDDMMMMMMMMV	45.0	6
642	SOX17	DDDDDMMIIIIIMMMMMMM	47.37	1
643	SOX18	MMMMIIIIMMMMMMWWWW	77.78	0
644	SOX2	DDDIDMMMMMMMMMMVVV	72.22	14
645	SOX3	IIIIIMMMMMMMMMWWWWW	73.68	2
646	SOX30	MMMMMMMMMMMMMM	100.0	4
647	SOX4	IIIDIDIDIDDDMMMMMMMM	40.0	6
648	SOX5	IIDMMMMMMMMMMMMW	81.25	4
649	SOX6	MMMMDDMMWWWWWWIIIIIIII	54.55	11
650	SOX7	DDDDDDMVVVVVIIMMMMMMD	57.14	1
651	SOX8	IIIIIIIIDWWWWWWWWWIIMMMM	54.17	9
652	SOX9	IIIIIMMMMMMMMMWWWWW	73.68	2
653	SP1	MMMMMMMMMMMIMMD	86.67	4
654	SP100	IDDIDIDMMMMMMMIIIIDDD	33.33	8
655	SP110	IIIDIDIDIMMMMMMMMDDD	40.0	6
656	SP140	IIIDIDIDIDIDDMMMMMMMD	33.33	6
657	SP140L	IIIDIDIMMMMMMMMIDDDD	40.0	6
658	SP2	IIIDMMMMMMMMMMMDD	64.71	4
659	SP3	IIDMMMMMMMMMMMMD	75.0	4
660	SP4	MMMMMIIMMMMMMMDD	75.0	4
661	SP5	IIIDIDIDIDMMMMMMMMWW	50.0	6
662	SP6	IIIIIIIMMMMMMMWWWWWWW	66.67	2
663	SP7	IDIDMMMMMMMMMMMM	75.0	4
664	SP8	MMMMWWWIIIMMMMMMM	82.35	0
665	SP9	MMMMMVVVVDDDDMMMMM	77.78	18
666	SPEN	IIMMMMMMMMMMMMDD	75.0	4
667	SPI1	DDDIDIDDDMMMMIIIVVVVVDDD	37.5	14
668	SPIB	MMMMMIIMMMMMMMDD	75.0	4
669	SRCAP	IIIDIDIMMMMMMMMMDDD	47.37	6
670	SREBF1	IIIDMMMMMMMMMMMDD	64.71	4
671	SREBF2	IIIDIDIDMMMMMMMMMDD	47.37	6
672	SRF	MMMMMMMMMMMIMMD	86.67	4
673	SRY	MMMMMMMMMIDMMMM	86.67	4
674	ST18	DDDDDDDMMMMMMMIVVVVVV	61.9	14
675	STAT1	IIDMMMMMMMMMMMMD	75.0	4
676	STAT2	MMMMMMMMMMIIMMDD	75.0	4
677	STAT3	IIIDIDMMMMMMMMMMDD	55.56	4
678	STAT4	IIIIIIIDIDWWWWWWWMMMIIIDD	40.0	9
679	STAT5A	IIIDIDIDMMMMMMMMMDD	47.37	6
680	STAT5B	IIDMMMMMMMMMMMMD	75.0	4
681	STAT6	IIIDIDMMMMMMMMMMDD	55.56	4
682	TAL1	DDDDDDMMVVVVIIMMMMMM	60.0	1
683	TAL2	DDDDDDDDMMMMMMIVVVVVVV	59.09	14
684	TBP	IDMMMMMMMMMMIDIDID	55.56	4
685	TBPL1	MMMMMMMMMMMMIDID	75.0	4
686	TBR1	MMMMMMMMMMMMMM	100.0	4
687	TBX1	MMMMWWWWWIIIIIMMMMM	73.68	0
688	TBX10	MMMMMMMMMMMMMM	100.0	4
689	TBX18	MMMMMMMMMMMMMM	100.0	4
690	TBX19	IIIDIDIDIIMMMMMMMDDDD	33.33	6
691	TBX2	MMMMMMMMMMMMMM	100.0	4
692	TBX20	MMMMMMMMMIDIIDDIDID	47.37	4
693	TBX21	DDIDIDIDIDMMMMMIIIIIDDD	21.74	8
694	TBX3	IIIIIIIIMMMMDMMWWWWWWW	59.09	2
695	TBX6	IDMMMMMMMMMVVVDIDDD	63.16	20
696	TCF12	IIDMMMMMMMMMMMMD	75.0	4
697	TCF15	DDDDDMMMIIIIIMMMMMM	47.37	1
698	TCF20	MMMMMMMMMMMIMMD	86.67	4
699	TCF21	MMMMIDMMMMMMMMM	86.67	4
700	TCF3	IIIDMMMMMMMMMMMDD	64.71	4
701	TCF4	IDDIDMMMIIIMMMMMMDD	47.37	1
702	TCF7	MVVVVVMMMMMIDIDIDDDDDD	50.0	17
703	TCF7L1	DDIDMMMMIIIDMMMMMM	55.56	1
704	TCF7L2	IIIDIDIDMMMMMMMMMDD	47.37	6
705	TCFL5	IIIDIIMMMMMMMMMDDDD	47.37	6
706	TEAD1	IIIIIIIIIMMMMMWWWWWWWWW	60.87	2
707	TEAD2	IIIDIDIDIDIIDMMMMMMWWW	40.91	6
708	TEAD3	IDIDIDIDIDMMMMMMMMM	47.37	6
709	TEAD4	IIIDIDIDIDIIDDDDMMMMMM	27.27	6
710	TEF	MMMMMMMMMMVVVVDDDD	77.78	20
711	TERF1	IIDMMMMMMMMMMMMD	75.0	4
712	TERF2	MMIMMMMMMMMMMMD	86.67	4
713	TET1	IIDMMMMMMMMMMMMD	75.0	4
714	TET2	IIIDMMMMMMMMMMMDD	64.71	4
715	TET3	IIDMMMMMMMMMMMMD	75.0	4
716	TFAP2A	IDIDIDIDIDDIVVVVVVVVDDDDDDDD	28.57	10
717	TFAP2C	IIIIIMMMMMMMMMWWWWW	73.68	2
718	TFAP2E	IIIIIDIIMMMMMMMDDDDDD	33.33	6
719	TFAP4	IIIDMMMMMMMMMMMDD	64.71	4
720	TFCP2	MIMMMMMMMMMMMMD	86.67	4
721	TFCP2L1	IIIIIIIIMMMMMMDDDWWWWW	50.0	2
722	TFDP1	IDMMMMMMVVVVVVIDDDDDDD	54.55	20
723	TFDP2	IIIIIDIMMDDDDMMMMMMD	40.0	6
724	TFE3	IIIDIDIDMMMMMMMMMDD	47.37	6
725	TFEB	IMMMMMMMMMMIDIDIDD	55.56	4
726	TFEC	IIIIIDIDMMMMMMMMWWWW	60.0	2
727	TGIF1	IIIDIDIDMMMMMMMMMDD	47.37	6
728	TGIF2	IIIDMMMMMMMMMMMDD	64.71	4
729	THAP1	MMMMMIIMMMMMMMDD	75.0	4
730	THAP10	IDMMMMMMMMMMMMM	86.67	4
731	THAP11	IDMMMMMMMMMIIIIDDDD	47.37	4
732	THAP12	IIDMMMMMMMMMMMMD	75.0	4
733	THAP2	IMMMMMMMMMMMMMD	86.67	4
734	THAP3	IIIDMMMMMMMMMMMDD	64.71	4
735	THAP4	MMMMMMMMMMMIIDDID	64.71	4
736	THAP5	IMMMMMMMMMMMMMD	86.67	4
737	THAP6	MMMIMMMMMMMMMMD	86.67	4
738	THAP7	IIIDIMMMMMMMMMMDDD	55.56	4
739	THAP8	IIMMMMMMMMMMMMDD	75.0	4
740	THAP9	IIDMMMMMMMMMMMMD	75.0	4
741	THRA	IIIDMMMMMMMMMMMDD	64.71	4
742	THRB	MMVVVVMMMMMMMMWWWW	100.0	15
743	THYN1	IIIDIDIDIMMMMMMMMDDD	40.0	6
744	TIGD1	IIIDMMMMMMMMMMMDD	64.71	4
745	TIGD2	IIIDMMMMMMMMMMMDD	64.71	4
746	TIGD3	IIIIIIIIIDWWWWWWWWWIMMMM	54.17	9
747	TIGD4	DDMMMMMMMVVVVVVVDDDDD	66.67	20
748	TIGD5	IIIDIMMMMMMMVVVDDDDDD	47.62	5
749	TIGD6	MMMMMMMMMMVVVVDDDD	77.78	20
750	TIGD7	MIIMMMMMMMMMMMDD	75.0	4
751	TLX2	DDDDDDDMMMMMMMVVVVVVV	66.67	14
752	TMF1	MMMMMMMMMMMIDIDID	64.71	4
753	TOPORS	IMMMMMMMMMMMMMD	86.67	4
754	TP53	IIIDIDIDMMMMMMMMMDD	47.37	6
755	TP63	MMMMMMMMMMMMMM	100.0	4
756	TP73	MMMMMMMMMMMMMM	100.0	4
757	TRAFD1	MMMMMMMMMMMIIDDID	64.71	4
758	TRERF1	IMMMMMMMMMMMMMD	86.67	4
759	TRPS1	MMMMMMMMMMMIMMD	86.67	4
760	TSC22D1	IIIDIIMMMMMWWWWWIIIIDDD	43.48	2
761	TSHZ1	IIIDIMMMMMMMMMMDDD	55.56	4
762	TSHZ2	MMMMMIIDDMMMMMMM	75.0	4
763	TSHZ3	MMMMMMVVVVVVVVDDDDDDDD	63.64	20
764	TTF1	IIIDIMMMMMMMMMMDDD	55.56	4
765	TWIST1	IDIDIDIDIDMMMMMMMMM	47.37	6
766	TWIST2	IIIIIMMMMMMMMMWWWWW	73.68	2
767	UBP1	IIDMMMMMMMMMMMMD	75.0	4
768	USF1	IIIDMMMMMMMMMMMDD	64.71	4
769	USF2	IIIDIDMMMMMMMMMMDD	55.56	4
770	USF3	MMMMMMMMMMMIDIDID	64.71	4
771	VDR	MMMMMMIDIDMMMMMM	75.0	4
772	VENTX	IIIIIMMMMMMMMMWWWWW	73.68	2
773	VEZF1	IIIDIMMMMMMMMMMDDD	55.56	4
774	WIZ	IIIDMMMMMMMMMMMDD	64.71	4
775	WT1	IIIDIDIDIDMMMMMMMMWW	50.0	6
776	XBP1	IDMMMMMMMMMIIDIIDDD	47.37	4
777	XPA	IIIDIIMMMMMMMMMDDDD	47.37	6
778	YBX1	IIIDIDIDIDIIMMMMMIDDDDD	21.74	6
779	YBX2	IIIIIIIIMMMMMIDDWWWWWWW	52.17	2
780	YBX3	IIIDIDIDIDMMMMMMMMDD	40.0	6
781	YY1	IIIDIMMMMMMMMMMDDD	55.56	4
782	YY2	IIIDIDIIMMMMMMMMDDDD	40.0	6
783	ZBED1	IIIDIMMMMMMMMMMDDD	55.56	4
784	ZBED3	IIIDIMMMMMMMMMMDDD	55.56	4
785	ZBED4	MMMIIMMMMMMMMMDD	75.0	4
786	ZBED5	IIIDMMMMMMMMMMMDD	64.71	4
787	ZBED6	MMMMMMMMMMMIMMD	86.67	4
788	ZBED9	IDDMMMMMMMMMMMMV	81.25	4
789	ZBTB1	IIDMMMMMMMMMMMMD	75.0	4
790	ZBTB10	MMMMMMMMMMMIDIDID	64.71	4
791	ZBTB11	IIIDMMMMMMMMMMMDD	64.71	4
792	ZBTB12	IDMMMMMMVVVVVVVDDDDDDD	59.09	20
793	ZBTB14	MMMMMMMMMMMIIDDID	64.71	4
794	ZBTB16	IIIIIIIDWWWWWWWWWIMMIIIIDD	42.31	9
795	ZBTB17	IIIDMMMMMMMMMMMDD	64.71	4
796	ZBTB18	MIMMMMMMMMMMMDID	75.0	4
797	ZBTB2	MMMMMIMMMMMMMMD	86.67	4
798	ZBTB20	IIIIIDIMMMMMMMIDDDDDD	33.33	6
799	ZBTB21	IIDMMMMMMMMMMMIDD	64.71	4
800	ZBTB22	MMMMMMMMIIIMMMDDD	64.71	4
801	ZBTB24	IIIDMMMMMMMMMMMDD	64.71	4
802	ZBTB25	IIDMMMMMMMMMMMMD	75.0	4
803	ZBTB26	IMMMMMMMMMMMMMD	86.67	4
804	ZBTB3	IIMMMMMMMMMMDIDIDD	55.56	4
805	ZBTB32	MMMMMMMMMMMMMM	100.0	4
806	ZBTB33	IIMMMMMMMMMMMMDD	75.0	4
807	ZBTB34	MMMMMMMMMMMMMM	100.0	4
808	ZBTB37	IMMMMMMMMMMMMMD	86.67	4
809	ZBTB38	IIIDIDIDIDMMMMMMMMDD	40.0	6
810	ZBTB39	MMMMMIIMMMMMMMDD	75.0	4
811	ZBTB4	MMMMMMMMMMMMMM	100.0	4
812	ZBTB40	MMMMMMMMMMMIIIDDD	64.71	4
813	ZBTB41	MMMIMMMMMMMMMMD	86.67	4
814	ZBTB42	MMMMMMMMMMVVVVDDDD	77.78	20
815	ZBTB43	MMIIMMMMMMMMMMDD	75.0	4
816	ZBTB44	IIIDIDIDIMMMMMMMMDDD	40.0	6
817	ZBTB45	IIIDIMMMMMMMMMMDDD	55.56	4
818	ZBTB46	IIIDIDIDIDIIDDDDMMMMMM	27.27	6
819	ZBTB47	IIIIIIIIMMMMMMWWWWWWWW	63.64	2
820	ZBTB48	IIIDMMMMMMMMMMMDD	64.71	4
821	ZBTB49	MMMMMMMMMMMIDIDID	64.71	4
822	ZBTB5	IIMMMMMMMMMMMMDD	75.0	4
823	ZBTB6	IMMMMMMMMMMMMMD	86.67	4
824	ZBTB7A	IDMMMMMMMMMIIDIIDDD	47.37	4
825	ZBTB7B	MMMDDDDDDMMVVVVVVVVVDDD	60.87	16
826	ZBTB8A	MIMMMMMMMMMMMMD	86.67	4
827	ZBTB8B	MMMMMMMMMMMMMM	100.0	4
828	ZBTB9	DDIDMMMMMMMVVVVVVDDDD	61.9	20
829	ZC3H8	IIIDIDIMMMMMMMMMDDD	47.37	6
830	ZEB1	IIIDMMMMMMMMMMMDD	64.71	4
831	ZEB2	DMMMMMIIIMMMMMMDD	64.71	4
832	ZFAT	MMMMMMMMMMVVVVDDDD	77.78	20
833	ZFHX2	IIIIIDIIMMMMMMIDDDDDDD	27.27	6
834	ZFHX3	MMMMMIMMMMMMMMD	86.67	4
835	ZFHX4	IIIIIMMMMMMMMMWWWWW	73.68	2
836	ZFP1	IIMMMMMMMMMMMMDD	75.0	4
837	ZFP14	IIIDMMMMMMMMMMMDD	64.71	4
838	ZFP2	DDDDDDIVVVVVVVDDMMMMMM	59.09	1
839	ZFP28	DDIDMMMMMMMMMMMVV	76.47	14
840	ZFP3	MMMMMMMMMMMMMM	100.0	4
841	ZFP30	MMMMMMMMMMMMMM	100.0	4
842	ZFP37	IIIDIDIDMMMMMMMMMDD	47.37	6
843	ZFP41	IIIDIMMMMMMMMIIDDDDD	40.0	6
844	ZFP57	IIDIDIDIDMMMMMMMMMD	47.37	6
845	ZFP62	IIDMMMMMMMMMMMMD	75.0	4
846	ZFP64	IIIDMMMMMMMMMMMDD	64.71	4
847	ZFP69	IIIDIIMMMMMMMMMDDDD	47.37	6
848	ZFP69B	IIIDMMMMMMMMMMMDD	64.71	4
849	ZFP82	IIMMMMMMMMMMMMDD	75.0	4
850	ZFP90	IIMMMMMMMMMMMMDD	75.0	4
851	ZFP91	IIMMMMMMMMMMMDIDD	64.71	4
852	ZFP92	MMMMMMDMIMMMMMM	86.67	4
853	ZFPM1	MMMMMMMMMIDIDIDIIDD	47.37	4
854	ZFPM2	DDDDDDDDMMMMMMIIIVVVVV	50.0	14
855	ZFX	MMIIMMMMMMMMMMDD	75.0	4
856	ZFY	MMMMMMMMMMIIDDIDID	55.56	4
857	ZGLP1	DDDDDDDDMMMMMMIIVVVVVV	54.55	14
858	ZGPAT	IIMMMMMMMMMMIIDDDD	55.56	4
859	ZHX1	IIIDIDIMMMMMMMMMDDD	47.37	6
860	ZHX2	IIDMMMMMMMMMMMMD	75.0	4
861	ZHX3	MMMMMMMMMMVVVVDDDD	77.78	20
862	ZIC2	IIIIIMMMMMMMMMWWWWW	73.68	2
863	ZIK1	IIDMMMMMMMMMMMMD	75.0	4
864	ZKSCAN1	MMMMMMMMMMMIDIDID	64.71	4
865	ZKSCAN2	IIIDIDIDMMMMMMMMMDD	47.37	6
866	ZKSCAN3	MMMMMMMMMMMIIDDID	64.71	4
867	ZKSCAN4	IIIDMMMMMMMMMMMDD	64.71	4
868	ZKSCAN5	IIIDMMMMMMMMMMMDD	64.71	4
869	ZKSCAN7	MMMMMIIMMMMMMMDD	75.0	4
870	ZKSCAN8	IIDMMMMMMMMMMMMD	75.0	4
871	ZMAT1	IIDIDIDMMMMMMMMMMD	55.56	6
872	ZMAT4	IIIIIMMMMMMMMMWWWWW	73.68	2
873	ZNF10	MMMMMMMMMMMMIDID	75.0	4
874	ZNF100	IIDMMMMMMMMMMMMD	75.0	4
875	ZNF101	MMIIMMMMMMMMMMDD	75.0	4
876	ZNF107	IIIDMMMMMMMMMMMDD	64.71	4
877	ZNF112	IDIDMMMMMMVVVVVIDDDDDD	50.0	20
878	ZNF114	IIIIIDIIMMMMMMIDDDDDDD	27.27	6
879	ZNF117	IIDMMMMMMMMMMMMD	75.0	4
880	ZNF12	IIMMMMMMMMMMMMDD	75.0	4
881	ZNF121	IIIDIDIDMMMMMMMMMDD	47.37	6
882	ZNF124	IIIDMMMMMMMMMMMDD	64.71	4
883	ZNF131	IIIDMMMMMMMMMMMDD	64.71	4
884	ZNF132	MMMMMMMIMMMMMMD	86.67	4
885	ZNF133	IIMMMMMMMMMMMMDD	75.0	4
886	ZNF134	IIDMMMMMMMMMMMMD	75.0	4
887	ZNF135	DDDIDIDMMMMMMMMMVVV	63.16	14
888	ZNF136	IMMMMMMMMMMMMMD	86.67	4
889	ZNF138	MMMMMIIMMMMMMMDD	75.0	4
890	ZNF14	MMMMMMMMMMMIMMD	86.67	4
891	ZNF140	MMMMMMMMMMMIMMD	86.67	4
892	ZNF141	MMMMMMMMMMMIMMD	86.67	4
893	ZNF142	IIMMMMMMMMMMMMDD	75.0	4
894	ZNF143	IIIDMMMMMMMMMMMDD	64.71	4
895	ZNF146	IIDMMMMMMMMMMMMD	75.0	4
896	ZNF148	IIIDIMMMMMMMMMMDDD	55.56	4
897	ZNF154	IIDMMMMMMMMMMMMD	75.0	4
898	ZNF155	IIIDIDIMMMMMMMMMDDD	47.37	6
899	ZNF157	MMMMMIIMMMMMMMWW	87.5	0
900	ZNF16	MMMMMMMMMMMIMMD	86.67	4
901	ZNF160	IIDIDMMMMMMMMMMMD	64.71	4
902	ZNF165	IIIDIIMMMMMMMMMWWWW	68.42	2
903	ZNF169	MIIMMMMMMMMMMMDD	75.0	4
904	ZNF17	IIIDMMMMMMMMMMMDD	64.71	4
905	ZNF174	IIIDIMMMMMMMMMMDDD	55.56	4
906	ZNF175	MMMIIMMMMMMMMMDD	75.0	4
907	ZNF177	DDDDDDMMMMMMMMVVVVVV	70.0	14
908	ZNF18	MMMIIMMMMMMMMMDD	75.0	4
909	ZNF180	IIIDMMMMMMMMMMMDD	64.71	4
910	ZNF181	MMMMMMMMMMMIDIDID	64.71	4
911	ZNF182	IIIDMMMMMMMMMMMDD	64.71	4
912	ZNF184	IIIDMMMMMMMMMMMDD	64.71	4
913	ZNF189	IIMMMMMMMMMMMMDD	75.0	4
914	ZNF19	MMMMMMMMVVVVVVDDDDDD	70.0	20
915	ZNF195	IIIDIMMMMMMMMMMDDD	55.56	4
916	ZNF197	IIMMMMMMMMMMMMDD	75.0	4
917	ZNF2	MMMMMMMMMMVVVVDDDD	77.78	20
918	ZNF20	IIIDIIMMMMMMMMMDDDD	47.37	6
919	ZNF200	IIIDMMMMMMMMMMMDD	64.71	4
920	ZNF202	IIIDIDIDMMMMMMMMMDD	47.37	6
921	ZNF205	IDIDIDMMMMMMMMMMM	64.71	6
922	ZNF207	IIIDIDIDMMMMMMMMMDD	47.37	6
923	ZNF208	IDDMMMMMMMMMMMMV	81.25	4
924	ZNF211	MIMMMMMMMMMMMMD	86.67	4
925	ZNF212	MMMIIMMMMMMMMMDD	75.0	4
926	ZNF213	IIIDIMMMMMMMMMMDDD	55.56	4
927	ZNF214	IIIIIIIMMMMMMMWWWWWWW	66.67	2
928	ZNF215	IDIDMMMMMMMMIDIIIDDD	40.0	4
929	ZNF217	IIIDIDIDMMMMMMMMMDD	47.37	6
930	ZNF219	IIIDIMMMMMMMMMIDDDD	47.37	6
931	ZNF22	IIIDIDIDIMMMMMMMMDDD	40.0	6
932	ZNF221	IIIIIDIMMMMMMMMDDDDD	40.0	6
933	ZNF222	MMMMMMIIMMMMMMDD	75.0	4
934	ZNF223	IIIDMMMMMMMMMMMDD	64.71	4
935	ZNF224	IIMMMMMMMMMMMMDD	75.0	4
936	ZNF225	IIIDMMMMMMMMMMMDD	64.71	4
937	ZNF226	IIMMMMMMMMMMMDIDD	64.71	4
938	ZNF227	IIIDMMMMMMMMMMMDD	64.71	4
939	ZNF229	MMMMMMMMMMMMMM	100.0	4
940	ZNF23	IIMMMMMMMMMMMMDD	75.0	4
941	ZNF230	MMIIMMMMMMMMMMDD	75.0	4
942	ZNF232	IIIDMMMMMMMMMMMDD	64.71	4
943	ZNF233	MMMMMMMMMMMIMMD	86.67	4
944	ZNF234	IIMMMMMMMMMMMMDD	75.0	4
945	ZNF235	IIIDMMMMMMMMMMMDD	64.71	4
946	ZNF236	IIIDMMMMMMMMMMMDD	64.71	4
947	ZNF239	IDMMMMMMMMMVVVVDDDD	68.42	20
948	ZNF24	IMMMMMMMMMMMIDIDD	64.71	4
949	ZNF248	MMMMMMMMMMIIMMDD	75.0	4
950	ZNF25	MMMMMMMMMMMMMID	86.67	4
951	ZNF250	MMMMMMMMMMMIMMD	86.67	4
952	ZNF251	MMMMMMMMMMVVVVDDDD	77.78	20
953	ZNF253	IIIDIDIDMMMMMMMMMDD	47.37	6
954	ZNF254	IMMMMMMMMMMMMMD	86.67	4
955	ZNF256	MMMMMMMMMMMIMMD	86.67	4
956	ZNF257	DDDDDDDDDDMMMMIVVVVVVVVV	54.17	14
957	ZNF26	IMMMMMMMMMMMMMD	86.67	4
958	ZNF260	IIDMMMMMMMMMMMMD	75.0	4
959	ZNF263	IIMMMMMMMMMMMMDD	75.0	4
960	ZNF264	MMMMMMMMMMMIDIDID	64.71	4
961	ZNF266	IIDMMMMMMMMMMMMD	75.0	4
962	ZNF267	IIDMMMMMMMMMMMMD	75.0	4
963	ZNF268	IIMMMMMMMMMMMMDD	75.0	4
964	ZNF273	MMMMMMIMMMMMMMD	86.67	4
965	ZNF274	MMMMMMMMMMIIMMDD	75.0	4
966	ZNF275	MMMMMMIIMMMMMMDD	75.0	4
967	ZNF276	MMMMMMMMMMMIDIDID	64.71	4
968	ZNF277	MMMMMIMMMMMMMMD	86.67	4
969	ZNF28	IIIDIDIDMMMMMMMMMDD	47.37	6
970	ZNF280B	IIIDMMMMMMMMMMMDD	64.71	4
971	ZNF280C	IIDMMMMMMMMMMMMD	75.0	4
972	ZNF280D	IIIDMMMMMMMMMMMDD	64.71	4
973	ZNF281	IIDMMMMMMMMMMMMD	75.0	4
974	ZNF282	IMMMMMMMMMMMMMD	86.67	4
975	ZNF283	IMMMMMMMMMMMMMD	86.67	4
976	ZNF284	IIIDMMMMMMMMMMMDD	64.71	4
977	ZNF285	MMMMMMMMMMMMMM	100.0	4
978	ZNF286A	IIIDIMMMMMMMMMMDDD	55.56	4
979	ZNF286B	MMMMMMIMMMMMMMD	86.67	4
980	ZNF287	MMMMMMMMMVVVVVDDDDD	73.68	20
981	ZNF292	IIDIDIDMMMMMMMMMMD	55.56	6
982	ZNF296	IIIDMMMMMMMMMMMDD	64.71	4
983	ZNF3	MMMMMMIIMMMMMMDD	75.0	4
984	ZNF30	MMMMMMMMMMMIIIDDD	64.71	4
985	ZNF300	MMMMMMMMMMMIMMD	86.67	4
986	ZNF302	IIIDIMMMMMMMMMIDDDD	47.37	6
987	ZNF304	MMMMMMMMMMMMMM	100.0	4
988	ZNF311	IIIDIDIDMMMMMMMMMWW	57.89	6
989	ZNF316	IIIDMMMMMMMMMMMDD	64.71	4
990	ZNF317	MMMMMMMMMMMIMMD	86.67	4
991	ZNF318	IMMMMMMMMMMMMMD	86.67	4
992	ZNF319	IIIDIIMMMMMMMMMDDDD	47.37	6
993	ZNF32	IIIDIDIMMMMMMMMMDDD	47.37	6
994	ZNF320	IIIIIDIDIMMMMMMMDDDDD	33.33	6
995	ZNF322	IIIDMMMMMMMMMMMDD	64.71	4
996	ZNF324	IIIDMMMMMMMMMMMDD	64.71	4
997	ZNF324B	IIIDIDIIMMMMMMMMDDDD	40.0	6
998	ZNF326	MMMIMMMMMMMMMMD	86.67	4
999	ZNF329	IMMMMMMMMMMMMMD	86.67	4
1000	ZNF331	MMMMMMMMMVVVVDIDDDD	68.42	20
1001	ZNF333	MMMMMMMMMMMIDIDID	64.71	4
1002	ZNF334	IDMMMMMMMMVVVVVDDDDD	65.0	20
1003	ZNF335	MMMMMMMMMMMIMMD	86.67	4
1004	ZNF337	MIMMMMMMMMMMMMD	86.67	4
1005	ZNF33A	IMMMMMMMMMMMMMD	86.67	4
1006	ZNF33B	IIIDMMMMMMMMMMMDD	64.71	4
1007	ZNF34	IIMMMMMMMMMMMMDD	75.0	4
1008	ZNF341	IIDMMMMMMMMMMMMD	75.0	4
1009	ZNF343	MMMMMMMMMMVVVVDDDD	77.78	20
1010	ZNF345	IIIDMMMMMMMMMMMDD	64.71	4
1011	ZNF346	MMMMMMMMMMVVVVDDDD	77.78	20
1012	ZNF347	IIDMMMMMMMMMMMMD	75.0	4
1013	ZNF35	MMMMMMMMMMMIIMDD	75.0	4
1014	ZNF350	MMMMMMMMMMMIMMD	86.67	4
1015	ZNF354A	IIIDMMMMMMMMMMMDD	64.71	4
1016	ZNF354B	IIMMMMMMMMMMMMDD	75.0	4
1017	ZNF354C	IIDIDMMMMMMMMMMMD	64.71	4
1018	ZNF358	MMMMMIMMMMMMMMD	86.67	4
1019	ZNF362	IIIDIMMMMMMMMMMDDD	55.56	4
1020	ZNF365	MMMMMMMMMMMMMM	100.0	4
1021	ZNF367	IIIDMMMMMMMMIDIIDDDD	40.0	6
1022	ZNF37A	MMMMMMMMMMMIDIDID	64.71	4
1023	ZNF382	IIIDIDIDMMMMMMMMMDD	47.37	6
1024	ZNF383	IIIDMMMMMMMMMMMDD	64.71	4
1025	ZNF384	IIIDMMMMMMMMMMMDD	64.71	4
1026	ZNF385A	IDDIDMMMMMMMVVVVIDDDD	52.38	20
1027	ZNF385C	DDDDDDDDDDMMMMIIIIIIIIII	16.67	8
1028	ZNF385D	IIIDIDIDIDDDMMMMMMMM	40.0	6
1029	ZNF391	IDMMMMMMMMMVVVVDDDD	68.42	20
1030	ZNF394	MMIMMMMMMMMMMMD	86.67	4
1031	ZNF395	IIDMMMMMMMMMMMMD	75.0	4
1032	ZNF396	DDDIDMMMMMVVVVVVVIDDDDD	52.17	20
1033	ZNF397	IIDMMMMMMMMMMMMD	75.0	4
1034	ZNF398	IIDMMMMMMMMMIIDIDDD	47.37	4
1035	ZNF404	IIIDIDIDIDMMMMMMMMDD	40.0	6
1036	ZNF407	IIIDMMMMMMMMMMMDD	64.71	4
1037	ZNF408	MMMMMIIMMMMMMMDD	75.0	4
1038	ZNF41	MMMMMMMMMMIIMMDD	75.0	4
1039	ZNF410	MMMMMMMMMMMIIDDID	64.71	4
1040	ZNF414	IIMMMMMMMMMMIIDDDD	55.56	4
1041	ZNF415	IIDIDMMMMMMMMMMMD	64.71	4
1042	ZNF416	MMMMMMMMMMMIIIDDD	64.71	4
1043	ZNF417	IMMMMMMMMMMMMMD	86.67	4
1044	ZNF418	MMMMMMMMMMMIMMD	86.67	4
1045	ZNF419	MMMMMIIMMMMMMMDD	75.0	4
1046	ZNF420	MIMMMMMMMMMMMMD	86.67	4
1047	ZNF423	IDMMMMMMMMIDMMMM	75.0	4
1048	ZNF425	MMMMMMMMMMVVVVDDDD	77.78	20
1049	ZNF426	MMMMMMIIMMMMMMDD	75.0	4
1050	ZNF428	IIIDIDIDIMMMMMMMMDDD	40.0	6
1051	ZNF429	IIDMMMMMMMMMMMMD	75.0	4
1052	ZNF43	IIIDMMMMMMMMMMMDD	64.71	4
1053	ZNF430	MMIIMMMMMMMMMMDD	75.0	4
1054	ZNF431	IMMMMMMMMMMMMMD	86.67	4
1055	ZNF432	MMMMMMMMMMIIMMDD	75.0	4
1056	ZNF433	MMMMMMMMWWWWWIIIIIID	65.0	11
1057	ZNF436	MMMMMMMIMMMMMMD	86.67	4
1058	ZNF438	MIMMMMMMMMMMMMD	86.67	4
1059	ZNF439	IIIDIDIDIDIDDMMMMMMMD	33.33	6
1060	ZNF44	MMIMMMMMMMMMMMD	86.67	4
1061	ZNF440	IIDMMMMMMMMMMMMD	75.0	4
1062	ZNF441	MMMMMMMIMMMMMMD	86.67	4
1063	ZNF442	DDDIDMMMMMMMIIIIIIDDD	33.33	8
1064	ZNF443	IIDMMMMMMMMMMMMD	75.0	4
1065	ZNF444	IIDMMMMMMMMMMMMD	75.0	4
1066	ZNF445	IIIDIDIDIMMMMMMMMDDD	40.0	6
1067	ZNF446	IIMMMMMMMMMMMMDD	75.0	4
1068	ZNF449	IIIDIDIDMMMMMMMMMDD	47.37	6
1069	ZNF45	IIMMMMMMMMMMMMDD	75.0	4
1070	ZNF451	IIDMMMMMMMMMMMMD	75.0	4
1071	ZNF454	IIIIIDIMMMMMMMMWWWWW	65.0	2
1072	ZNF460	IIIDIDIDIMMMMMMMMDDD	40.0	6
1073	ZNF461	MMMMMMMMMMMIDIDID	64.71	4
1074	ZNF462	IIIDIDIDMMMMMMMMMDD	47.37	6
1075	ZNF467	IIIDIMMMMMMWWWWWIIIIDD	50.0	2
1076	ZNF468	IIDMMMMMMMMMMMMD	75.0	4
1077	ZNF469	IIIDIMMMMMMVVVVDDDDDDD	45.45	5
1078	ZNF470	MMMMMMMMMMMMMM	100.0	4
1079	ZNF471	DDDDDDDMMMMMMMVVVVVVV	66.67	14
1080	ZNF473	IIIDIDIDMMMMMMMMMDD	47.37	6
1081	ZNF474	MMMMMMMIDMMMMMM	86.67	4
1082	ZNF48	MMMMMMMMMMMIDIDID	64.71	4
1083	ZNF480	IIIDIMMMMMMMMMMDDD	55.56	4
1084	ZNF483	IIIDIDIDIDIIMMMMMMDDDD	27.27	6
1085	ZNF484	IMMMMMMMMMMMMMD	86.67	4
1086	ZNF485	MMMMMMMMMMMIIDDID	64.71	4
1087	ZNF486	IIDIDMMMMMMMMMMMD	64.71	4
1088	ZNF487	IIMMMMMMMMMMMMDD	75.0	4
1089	ZNF488	IDIDIDIDIDMMMMMMMMM	47.37	6
1090	ZNF490	IIDMMMMMMMMMMMMD	75.0	4
1091	ZNF491	IIIDIDIDIDIMMMMMMIDDDD	27.27	6
1092	ZNF492	DDDDDDDDDMMMMMVVVVVVVVV	60.87	14
1093	ZNF493	IMMMMMMMMMMMMMD	86.67	4
1094	ZNF496	IMMMMMMMMMMMMMD	86.67	4
1095	ZNF497	MMMMMMMMMVVVVVDDDDD	73.68	20
1096	ZNF500	IIIDMMMMMMMMMMMDD	64.71	4
1097	ZNF501	IIDMMMMMMMMMMMMD	75.0	4
1098	ZNF502	MMMMMMMMMMMIMMD	86.67	4
1099	ZNF503	IIIDIDMMMMIIDDDDMMMM	40.0	6
1100	ZNF506	MMMMMMMMMMMMIDID	75.0	4
1101	ZNF507	IIIDIDIMMMMMMMMMDDD	47.37	6
1102	ZNF510	MMMMMMMMMMMIMMD	86.67	4
1103	ZNF511	IDMMMMMMMMMMIIDIDD	55.56	4
1104	ZNF512	IIIDIMMMMMMMMMMDDD	55.56	4
1105	ZNF512B	IIIDIMMMMMMMMMMDDD	55.56	4
1106	ZNF513	MMMMMMMMMMMIDIDID	64.71	4
1107	ZNF514	IIIDMMMMMMMMMMMDD	64.71	4
1108	ZNF516	IDMMMMMMMMMMMMID	75.0	4
1109	ZNF517	IIIIMMMMMMMMMMDDDD	55.56	6
1110	ZNF518A	MMIIMMMMMMMMMMDD	75.0	4
1111	ZNF518B	MMMMMMMMMMMIMMD	86.67	4
1112	ZNF519	IIMMMMMMMMMMMMDD	75.0	4
1113	ZNF521	IIIIIDIMMMMMMMMDDDDD	40.0	6
1114	ZNF524	IIIDIMMMMMMMMMMDDD	55.56	4
1115	ZNF525	IIIDIDIMMMMMMMMMDDD	47.37	6
1116	ZNF526	MMMIIMMMMMMMMMDD	75.0	4
1117	ZNF527	MMMIIMMMMMMMMMDD	75.0	4
1118	ZNF528	MMMMMMMMMMMMMID	86.67	4
1119	ZNF529	MMMMMMMMMMMIMMD	86.67	4
1120	ZNF530	MMMMMMIIMMMMMMDD	75.0	4
1121	ZNF532	IIIDIDIDIDIDMMMMMMMWW	42.86	6
1122	ZNF540	IIIDIDIDIMMMMMMMMDDD	40.0	6
1123	ZNF541	MMMMMMMMMMMMMM	100.0	4
1124	ZNF543	MMMMMMMMMMMIMMD	86.67	4
1125	ZNF544	MIIMMMMMMMMMMMDD	75.0	4
1126	ZNF546	IIIIMMMMMMMMMDIDDDD	47.37	6
1127	ZNF547	MMMMMMMMMMVVVVDDDD	77.78	20
1128	ZNF548	MMMMMMIIMMMMMMDD	75.0	4
1129	ZNF549	IIDIDMMMMMMMMMMMD	64.71	4
1130	ZNF550	MMMMMMIIMMMMMMDD	75.0	4
1131	ZNF551	IIMMMMMMMMMMMMDD	75.0	4
1132	ZNF552	MMMMMIMMMMMMMMD	86.67	4
1133	ZNF554	MMMMMMMMMMMIDIDID	64.71	4
1134	ZNF555	MMMMMMMMMMMMMM	100.0	4
1135	ZNF557	MMMMMMMMMMMIDIDID	64.71	4
1136	ZNF558	MMMMMMMMMMMIMMD	86.67	4
1137	ZNF559	MIMMMMMMMMMMMMD	86.67	4
1138	ZNF560	IIIIIMMMMMMMMMWWWWW	73.68	2
1139	ZNF561	MMMMMMMMMMMIMMD	86.67	4
1140	ZNF562	MMMMMMMMMMMIMMD	86.67	4
1141	ZNF563	MMMMMMMMMMMMMID	86.67	4
1142	ZNF564	IIIDIDIMMMMMMMMMDDD	47.37	6
1143	ZNF565	MMMMMMMMMMVVVVDDDD	77.78	20
1144	ZNF566	MMMMMMMMMMMIMMD	86.67	4
1145	ZNF567	IIIDMMMMMMMMMMMDD	64.71	4
1146	ZNF568	MMMMMMMMMMMMMID	86.67	4
1147	ZNF569	MMMMMMMMMMMIMMD	86.67	4
1148	ZNF57	MMMMMMMMMMMIMMD	86.67	4
1149	ZNF570	IMMMMMMMMMMMMMD	86.67	4
1150	ZNF571	MMMMMMMMMMMMMID	86.67	4
1151	ZNF572	IIIIMMMMMMMMMIDDDDD	47.37	6
1152	ZNF573	MMMMMMMMMMMIMMD	86.67	4
1153	ZNF574	MMMMMMMMMMMIMMD	86.67	4
1154	ZNF575	IIIDIDIIMMMMMMMMDDDD	40.0	6
1155	ZNF576	IIIDMMMMMMMMMMMDD	64.71	4
1156	ZNF577	IMMMMMMMMMMMMMD	86.67	4
1157	ZNF578	IIIDIDIDMMMMMMMMMDD	47.37	6
1158	ZNF579	MMMMMMMMMVVVVVDDDDD	73.68	20
1159	ZNF580	MMMMMMIIMMMMMMDD	75.0	4
1160	ZNF581	IIDMMMMMMMMMMMMD	75.0	4
1161	ZNF582	MMMMMMMMMMMIMMD	86.67	4
1162	ZNF583	MIIMMMMMMMMMMMDD	75.0	4
1163	ZNF584	MIIMMMMMMMMMMMDD	75.0	4
1164	ZNF585A	IIIDIDIMMMMMMMMMDDD	47.37	6
1165	ZNF585B	IIIDMMMMMMMMMMMDD	64.71	4
1166	ZNF586	MMMMMIIMMMMMMMDD	75.0	4
1167	ZNF587	MMMIMMMMMMMMMMD	86.67	4
1168	ZNF587B	IIIDIDMMMMMMMMMMDD	55.56	4
1169	ZNF589	IIDMMMMMMMMMMMMD	75.0	4
1170	ZNF592	IIMMMMMMMMMMMMDD	75.0	4
1171	ZNF594	MMMMMMMMMMVVVVDDDD	77.78	20
1172	ZNF595	IMMMMMMMMMMMMMD	86.67	4
1173	ZNF596	IIDMMMMMMMMMMMMD	75.0	4
1174	ZNF597	IMMMMMMMMMMMMMD	86.67	4
1175	ZNF598	IIIDMMMMMMMMMMMDD	64.71	4
1176	ZNF599	IIIDMMMMMMMMMMMDD	64.71	4
1177	ZNF600	IIIDIDIDMMMMMMMMMDD	47.37	6
1178	ZNF605	IIMMMMMMMMMMMMDD	75.0	4
1179	ZNF606	IIIDIDIMMMMMMMMMDDD	47.37	6
1180	ZNF607	IIDIDIDMMMMMMMMMMD	55.56	6
1181	ZNF608	IIDMMMMMMMMMMMMD	75.0	4
1182	ZNF609	MMMMMMMMMMMIMMD	86.67	4
1183	ZNF610	MMMMMMMMMMVVVVDDDD	77.78	20
1184	ZNF611	IIDMMMMMMMMMMMIDD	64.71	4
1185	ZNF613	IIIDMMMMMMMMMMMDD	64.71	4
1186	ZNF614	IIIDIDIDMMMMMMMMMDD	47.37	6
1187	ZNF615	IMMMMMMMMMMMMMD	86.67	4
1188	ZNF616	IIDMMMMMMMMMMMMD	75.0	4
1189	ZNF618	MMMMMMMMIDMMMMM	86.67	4
1190	ZNF619	MMMMMMMMMMMIMMD	86.67	4
1191	ZNF620	MMMMMMMMMMMIMMD	86.67	4
1192	ZNF621	IMMMMMMMMMMMMMD	86.67	4
1193	ZNF623	IIIDMMMMMMMMMMMDD	64.71	4
1194	ZNF624	IIMMMMMMMMMMMMDD	75.0	4
1195	ZNF625	IIIIIIIDWWWWWWWWWWWIIIIIIIDD	39.29	9
1196	ZNF626	IIIDMMMMMMMMMMMDD	64.71	4
1197	ZNF627	IIDMMMMMMMMMMMMD	75.0	4
1198	ZNF628	MMMMMMMMMMMIDIDID	64.71	4
1199	ZNF629	MMMMMMMMMVVVVDDIDDD	68.42	20
1200	ZNF630	IDMMMMMMMMVVVVVDDDDD	65.0	20
1201	ZNF639	IIIDIIMMMMMMMMMDDDD	47.37	6
1202	ZNF641	IIIDMMMMMMMMMMMDD	64.71	4
1203	ZNF644	MMMMMMMIMMMMMMD	86.67	4
1204	ZNF646	MMMMMMMMMMMIIDDID	64.71	4
1205	ZNF649	IIIDIIMMMMMMMMMWWWD	63.16	2
1206	ZNF652	MMMMMMMMMMIDIDIDID	55.56	4
1207	ZNF653	IIIDIIMMMMMMMMIDDDDD	40.0	6
1208	ZNF654	IIIDMMMMMMMMMMMDD	64.71	4
1209	ZNF655	IIDMMMMMMMMMIIDIDDD	47.37	4
1210	ZNF658	IIMMMMMMMMMMMMDD	75.0	4
1211	ZNF66	IIIDMMMMMMMMMMMDD	64.71	4
1212	ZNF660	MMMMMMMMMMVVVDDIDD	72.22	20
1213	ZNF662	IIIIIDWWWWWWIIMMMMMMM	61.9	9
1214	ZNF664	IIIDIDIDMMMMMMMMMDD	47.37	6
1215	ZNF665	MMMMMMMMMMMMIIDD	75.0	4
1216	ZNF667	DDDIDDDDMMMMMMIIIIIIID	27.27	8
1217	ZNF668	IIIDIMMMMMMMMMMDDD	55.56	4
1218	ZNF669	IIDMMMMMMMMMMMMD	75.0	4
1219	ZNF670	IIDMMMMMMMMMMMMD	75.0	4
1220	ZNF671	IIIDIMMMMMMMMMMDDD	55.56	4
1221	ZNF672	IIDMMMMMMMMMMMMD	75.0	4
1222	ZNF674	IMMMMMMMMMMMMMD	86.67	4
1223	ZNF675	IIIDIDIDMMMMMMMMMDD	47.37	6
1224	ZNF677	IIDMMMMMMMMMMMDID	64.71	4
1225	ZNF678	IIIDMMMMMMMMMMMDD	64.71	4
1226	ZNF680	IIDMMMMMMMMMMMMD	75.0	4
1227	ZNF681	IIDMMMMMMMMMMMMD	75.0	4
1228	ZNF682	IIDIDMMMMMMMMMMMD	64.71	4
1229	ZNF683	IIIDIDIDIDIDDDDMMMIIIIDDD	12.0	6
1230	ZNF684	IIIDMMMMMMMMMMMDD	64.71	4
1231	ZNF687	MMMMMMMMMMMIMMD	86.67	4
1232	ZNF688	IIIDIMMMMMMMMMIDDDD	47.37	6
1233	ZNF689	IIIDMMMMMMMMMMMDD	64.71	4
1234	ZNF69	MMMMMMIIMMMMMMDD	75.0	4
1235	ZNF691	IIIDMMMMMMMMMMMDD	64.71	4
1236	ZNF692	IIIDMMMMMMMMMMMDD	64.71	4
1237	ZNF695	DDIDIDMMMMMVVVVVVIDDDDD	47.83	20
1238	ZNF696	MMMMMMMMMMMIMMD	86.67	4
1239	ZNF697	IIIDIDIMMMMMMMMMWWW	63.16	2
1240	ZNF699	IIIDIDIDMMMMMMMMMDD	47.37	6
1241	ZNF7	IIMMMMMMMMMMMMDD	75.0	4
1242	ZNF70	MMMMMMMMMMVVVVDDDD	77.78	20
1243	ZNF700	MMMMMMMMMMMIMMD	86.67	4
1244	ZNF701	IIIDMMMMMMMMMMMDD	64.71	4
1245	ZNF703	DDIDIDIDIDMMMMMMMMVV	50.0	6
1246	ZNF704	IIDMMMMMMMMMMMMD	75.0	4
1247	ZNF705E	MMMMMMMMMMMMMM	100.0	4
1248	ZNF706	IDIDMMMMMMMMMIIIDDD	47.37	4
1249	ZNF707	MMMIIMMMMMMMMMDD	75.0	4
1250	ZNF708	IIDIDMMMMMMMMMMMD	64.71	4
1251	ZNF709	MMMMMIIIMMMMMDDIDD	55.56	4
1252	ZNF71	IIIDMMMMMMMMMMMDD	64.71	4
1253	ZNF710	IIDMMMMMMMMMMMMD	75.0	4
1254	ZNF711	MMMMMMMMMMMMMM	100.0	4
1255	ZNF713	IIIDIDIIMMMMMMMIDDDDD	33.33	6
1256	ZNF714	IIIDMMMMMMMMMMMDD	64.71	4
1257	ZNF716	MMMMMMMMMMMMMM	100.0	4
1258	ZNF717	IMMMMMMMMMMMMMD	86.67	4
1259	ZNF718	IIIDMMMMMMMMMMMDD	64.71	4
1260	ZNF721	IIIDMMMMMMMMMMMDD	64.71	4
1261	ZNF724	IIIDIDIIMMMMMMMMDDDD	40.0	6
1262	ZNF726	IIDIDMMMMMMMMMMMD	64.71	4
1263	ZNF730	IIIDIDIMMMMMMMMIDDDD	40.0	6
1264	ZNF732	IIIDIDIDMMMMMMMMMWW	57.89	6
1265	ZNF736	MMMMMMMMMMMMMID	86.67	4
1266	ZNF737	IIDMMMMMMMMMMMMD	75.0	4
1267	ZNF74	IIDMMMMMMMMMMMMD	75.0	4
1268	ZNF740	IMMMMMMMMMMMMMD	86.67	4
1269	ZNF746	IIIDMMMMMMMMMMMDD	64.71	4
1270	ZNF747	IIMMMMMMMMMMMMDD	75.0	4
1271	ZNF749	MMMMMMMMMMMIDIDID	64.71	4
1272	ZNF750	MMMMDMMMMIMMMMM	86.67	4
1273	ZNF75A	IIIDIMMMMMMMMMMDDD	55.56	4
1274	ZNF75D	MMMIMMMMMMMMMMD	86.67	4
1275	ZNF76	IIIDIMMMMMMMMMMDDD	55.56	4
1276	ZNF761	IIDIDMMMMMMMMMMMD	64.71	4
1277	ZNF763	MMMMMMMMMMVVVVDDDD	77.78	20
1278	ZNF764	IIIDIMMMMMMMMMMDDD	55.56	4
1279	ZNF765	IIIDMMMMMMMMMMMDD	64.71	4
1280	ZNF766	IIMMMMMMMMMMMMDD	75.0	4
1281	ZNF768	MMMMMMMMVVVVVVDDDDDD	70.0	20
1282	ZNF77	MMMMMMMMMMMIMMD	86.67	4
1283	ZNF770	MMMMMMIIMMMMMMDD	75.0	4
1284	ZNF771	MMMMMMIIMMMMMMDD	75.0	4
1285	ZNF772	MMMMMMMMMMMIMMD	86.67	4
1286	ZNF773	MMMMMIIMMMMMMMDD	75.0	4
1287	ZNF774	MMMMMMMMMMVVVVDDDD	77.78	20
1288	ZNF775	MMMMMMMMMVVVVVDDDDD	73.68	20
1289	ZNF776	MIMMMMMMMMMMMMD	86.67	4
1290	ZNF777	MMMMMMMMMMIIDDIDID	55.56	4
1291	ZNF778	IIMMMMMMMMMMMMDD	75.0	4
1292	ZNF780A	IIIDIDIMMMMMMMMMDDD	47.37	6
1293	ZNF780B	IIMMMMMMMMMMMMDD	75.0	4
1294	ZNF781	IIIDIDIDIDMMMMMMMMDD	40.0	6
1295	ZNF782	MMMMIIMMMMMMMMDD	75.0	4
1296	ZNF783	MIIMMMMMMMMMMMDD	75.0	4
1297	ZNF784	MMMMMMMMMMMIMMD	86.67	4
1298	ZNF785	IIIDMMMMMMMMMMMDD	64.71	4
1299	ZNF786	MMMMMMMMMMMIMMD	86.67	4
1300	ZNF787	MMMMMMMMMMMIIDIDD	64.71	4
1301	ZNF789	IIIDMMMMMMMMMMMDD	64.71	4
1302	ZNF79	IIMMMMMMMMMMMMDD	75.0	4
1303	ZNF790	MMMMMMMMMMMIMMD	86.67	4
1304	ZNF791	IIDIDMMMMMMMMMMMD	64.71	4
1305	ZNF792	IIMMMMMMMMMMMMDD	75.0	4
1306	ZNF793	MMMMMMMMMMMMMM	100.0	4
1307	ZNF799	IIDMMMMMMMMMMMMD	75.0	4
1308	ZNF8	IIMMMMMMMMMMMMDD	75.0	4
1309	ZNF80	MMMMMMMMMMMMMM	100.0	4
1310	ZNF800	IIIDIMMMMMMMMMMDDD	55.56	4
1311	ZNF804A	MIIIMMMMMMMMMMWWW	82.35	2
1312	ZNF805	IIIDIDIDMMMMMMMMMDD	47.37	6
1313	ZNF808	IIIDIDIDMMMMMMMMMDD	47.37	6
1314	ZNF81	IIDMMMMMMMMMMMMD	75.0	4
1315	ZNF813	IIIDIDIDIMMMMMMMMDDD	40.0	6
1316	ZNF814	MMMMMMIIMMMMMMDD	75.0	4
1317	ZNF816	IIIDMMMMMMMMMMMDD	64.71	4
1318	ZNF821	MMMIMMMMMMMMMMD	86.67	4
1319	ZNF823	IIDMMMMMMMMMMMMD	75.0	4
1320	ZNF827	IIIDMMMMMMMMMMMDD	64.71	4
1321	ZNF829	MMMMMMMMMMMMMM	100.0	4
1322	ZNF83	IIDMMMMMMMMMMMMD	75.0	4
1323	ZNF830	IIIDMMMMMMMMMMMDD	64.71	4
1324	ZNF831	IIIDIDIDIDIIDDMMMMMMDD	27.27	6
1325	ZNF835	DDDDDDDDDMMMMMVVVVVVVVV	60.87	14
1326	ZNF836	IIIDIDIMMMMMMMMMDDD	47.37	6
1327	ZNF837	MMMMMMMMMVVVVVDDDDD	73.68	20
1328	ZNF84	IIMMMMMMMMMMMMDD	75.0	4
1329	ZNF841	IIIDIDIIMMMMMMMMDDDD	40.0	6
1330	ZNF843	DDDDDDMMMMMMMMVVVVVV	70.0	14
1331	ZNF844	IIDMMMMWWWWWWWIIIIIIIIDD	45.83	11
1332	ZNF845	IIIDIDIMMMMMMMMMDDD	47.37	6
1333	ZNF846	MMMMMMMIMMMMMMD	86.67	4
1334	ZNF85	IIDMMMMMMMMMMMMD	75.0	4
1335	ZNF850	IIIIIDIMMMMMMMMDDDDD	40.0	6
1336	ZNF852	IMMMMMMMMMMMMMD	86.67	4
1337	ZNF853	IIIDIDIDIMMMMMMMMDDD	40.0	6
1338	ZNF865	IIMMMMMMMMMMMMDD	75.0	4
1339	ZNF878	MMMMMVVVVDDDDMMMMM	77.78	18
1340	ZNF879	MIMMMMMMMMMMMMD	86.67	4
1341	ZNF880	IIDMMMMMMMMMMMMD	75.0	4
1342	ZNF883	IIIDMMMMMMMMMMMDD	64.71	4
1343	ZNF888	IDMMMMMMMMMVVVVDDDD	68.42	20
1344	ZNF891	MMMMMMMMMMMIMMD	86.67	4
1345	ZNF90	IIDIDIDMMMMMMMMMMD	55.56	6
1346	ZNF91	IIIDMMMMMMMMMMMDD	64.71	4
1347	ZNF92	IIDMMMMMMMMMMMMD	75.0	4
1348	ZNF93	IIIDIDIDIMMMMMMMMDDD	40.0	6
1349	ZNF99	DDDDDDMMMMIMMMMVVVVV	65.0	14
1350	ZSCAN1	DDDMMMMIIIMMMMMMM	64.71	1
1351	ZSCAN10	IIIIIIIIMMMMMMWWWWWWWW	63.64	2
1352	ZSCAN12	IIMMMMMMMMMMMMDD	75.0	4
1353	ZSCAN16	IMMMMMMMMMMMMMD	86.67	4
1354	ZSCAN18	MMMMMMMMMMMMIDID	75.0	4
1355	ZSCAN2	MMMMMMMIIMMMMMDD	75.0	4
1356	ZSCAN20	DDIDMMMMMMVVVVVVIDDDDD	54.55	20
1357	ZSCAN21	IIMMMMMMMMMMMMDD	75.0	4
1358	ZSCAN22	IIMMMMMMMMMMMMDD	75.0	4
1359	ZSCAN23	MMMMMMMVVVVVVVDDDDDDD	66.67	20
1360	ZSCAN25	MMMIIMMMMMMMMMDD	75.0	4
1361	ZSCAN26	MMMMMMMMMMMIMMD	86.67	4
1362	ZSCAN29	IIMMMMMMMMMMMMDD	75.0	4
1363	ZSCAN30	MMMIIMMMMMMMMMDD	75.0	4
1364	ZSCAN31	MMMMMMMMMMVVVVDDDD	77.78	20
1365	ZSCAN32	MMMIIMMMMMMMMMDD	75.0	4
1366	ZSCAN5A	IIMMMMMMMMMMMMDD	75.0	4
1367	ZSCAN9	MMMMMMMMMMMIMMD	86.67	4
1368	ZXDA	MMMMMMMMMMVVVVDDDD	77.78	20
1369	ZXDB	IMMMMMMMMMMMMMD	86.67	4
1370	ZXDC	IIDMMMMMMMMMIIDIDDD	47.37	4
