# Supplementary material for: Gene-level alignment of single-cell trajectories
Source: Nat Methods. 2024 Sep 19;22(1):68–81. doi: 10.1038/s41592-024-02378-4 (PMC11725504; doi:10.1038/s41592-024-02378-4)
Supplement: Supplementary file 4 — G2G alignment data and Supplementary Fig. files. [file 41592_2024_2378_MOESM4_ESM.zip › SupplementaryData/SimulationExperiment1/TrAGEDy/TrAGEDy_5state_strings_group_wise_[euclidean_nullcut].csv]

	structure.c.4L..5L..6L..7L..1L..2L..3L....Label...c..con05...	c...M.M.M.M.M.M.M.M.I.D.I.D.I.D.I.D.I.D.I.D.I.D.....M.M.M.M.M.I.D.I.D.I.D.I.D.I.D.I.D.I.D.I.D.I.D.I.D...
1	div05	M M M M M M M M I D I D I D I D I D I D I D
2	div25	M M M M M I D I D I D I D I D I D I D I D I D I D
3	div75	M M M M M M M M M M M I D I D I D I D
4	match	M M M M M M M M M M M M M M M
5	con05	I D I D I D I D I D I D I D M M M M M M M M
6	con25	I D I D I D I D M M M M M M M M M M M
7	con75	I D I D I D I D I D I D I D I D I D I D M M M M M
