# Supplementary material for: Gene-level alignment of single-cell trajectories
Source: Nat Methods. 2024 Sep 19;22(1):68–81. doi: 10.1038/s41592-024-02378-4 (PMC11725504; doi:10.1038/s41592-024-02378-4)
Supplement: Supplementary file 4 — G2G alignment data and Supplementary Fig. files. [file 41592_2024_2378_MOESM4_ESM.zip › SupplementaryData/SimulationExperiment1/CellAlign/cellalign_3state_strings.csv]

	Gene	alignment_string
1	Gene0	M W M V M M V W W W W W W W W W W V V V V V V V V V
2	Gene1	M V W M W M W V V V V V V V V V V V W W W W W W W W W
3	Gene2	M V W M M M V W W W W W W W W W W V V V V V V V V V
4	Gene3	M M M M M W V V V V V V V V V V W W W W W W W W W
5	Gene4	M M M M M V W W W W W W W W W W V V V V V V V V V
6	Gene5	M W M V V M W V W W W W W W W W W W V V V V V V V V V
7	Gene6	M M M M M W V W W W W W W W W W V V V V V V V V V
8	Gene7	M V M M W M W W W W W W W W W W V V V V V V V V V V
9	Gene8	M W M M M V W V W W W W W W W W W V V V V V V V V V
10	Gene9	M V V V W W M V W V V V V V V V V V W W W W W W W W W W
11	Gene10	M M M M M W W W W W W W W W W V V V V V V V V V V
12	Gene11	M V V V V M W W W W V V V V V V V V V W W W W W W W W W
13	Gene12	M V M M W W W V V V V V V V V V V V W W W W W W W W W
14	Gene13	M M M M M W V V V V V V V V V V W W W W W W W W W
15	Gene14	M M M M M W V V V V V V V V V V W W W W W W W W W
16	Gene15	M V W M W W W W W W W W W W W W V V V V V V V V V V V V
17	Gene16	M M V M M W W W W W W W W W W W V V V V V V V V V V
18	Gene17	M W W M M V V M V W W W W W W W W W V V V V V V V V
19	Gene18	M V W M M M V W W W W W W W W W W V V V V V V V V V
20	Gene19	M M M M M W V W W W W W W W W W V V V V V V V V V
21	Gene20	M V M V M W W W V V V V V V V V V V W W W W W W W W W
22	Gene21	M W W M V V V W W V W W W W W W W W W V V V V V V V V V
23	Gene22	M W M V M M W W V V V V V V V V V V W W W W W W W W
24	Gene23	M M W M V M V W W W W W W W W W W V V V V V V V V V
25	Gene24	M V M M W M W V W W W W W W W W W V V V V V V V V V
26	Gene25	M V M W V W M W V V V V V V V V V V W W W W W W W W W
27	Gene26	M V W M W M V V V V V V V V V V V W W W W W W W W W W
28	Gene27	M W V M V M V W W W W W W W W W W W V V V V V V V V V
29	Gene28	M M M M W M W W W W W W W W W V V V V V V V V V V
30	Gene29	M W M V M M W V W W W W W W W W W V V V V V V V V V
31	Gene30	M V V M W M V W W V V V V V V V V V W W W W W W W W W
32	Gene31	M V M V M W W W V W W W W W W W W W V V V V V V V V V
33	Gene32	M V M W W M V W V W W W W W W W W W V V V V V V V V V
34	Gene33	M V V V M M W W W W W W W W W W W W V V V V V V V V V
35	Gene34	M V V W M M W V W V V V V V V V V V W W W W W W W W W
36	Gene35	M M M M M W V W W W W W W W W W V V V V V V V V V
37	Gene36	M V M M W M V W W W W W W W W W W V V V V V V V V V
38	Gene37	M M M M M W W V V V V V V V V V V W W W W W W W W
39	Gene38	M V V W W M V W V W W W W W W W W W W V V V V V V V V V
40	Gene39	M W W V M V M W W V V V V V V V V V V W W W W W W W W
41	Gene40	M W W W V V V M V V V V V V V V V V W W W W W W W W W W
42	Gene41	M M M M M W V V V V V V V V V V W W W W W W W W W
43	Gene42	M V M W M W V W V W W W W W W W W W V V V V V V V V V
44	Gene43	M V M W M W V V W V V V V V V V V V W W W W W W W W W
45	Gene44	M V M W M M V W W W W W W W W W W V V V V V V V V V
46	Gene45	M W V M M W V V W W W W W W W W W W V V V V V V V V V
47	Gene46	M V M M W W W V V W W W W W W W W W V V V V V V V V V
48	Gene47	M V M W M M V W W W W W W W W W W V V V V V V V V V
49	Gene48	M W W V V V M W W V V V V V V V V V V W W W W W W W W W
50	Gene49	M W V M M V M W W W W W W W W W W V V V V V V V V V
51	Gene50	M M M M M V W W W W W W W W W W V V V V V V V V V
52	Gene51	M W V M M M M V W W W W W W W W W V V V V V V V V
53	Gene52	M M M M M V V V V V V V V V V W W W W W W W W W W
54	Gene53	M W V W M M W V V V V V V V V V V V W W W W W W W W W
55	Gene54	M V V M M W W W V V V V V V V V V V W W W W W W W W W
56	Gene55	M V W M M M W V V V V V V V V V V W W W W W W W W W
57	Gene56	M M M V M V W W V V V V V V V V V W W W W W W W W W
58	Gene57	M M M W M W V W V W W W W W W W W V V V V V V V V V
59	Gene58	M W V M V M V W W W W W W W W W W W V V V V V V V V V
60	Gene59	M V W M W M W V W W W W W W W W W V V V V V V V V V V
61	Gene60	M M W V M M V V V V V V V V V V W W W W W W W W W W
62	Gene61	M M M M M V W W W W W W W W W W V V V V V V V V V
63	Gene62	M W M V W M V V V V V V V V V V V W W W W W W W W W W
64	Gene63	M W M V M M V W W W W W W W W W W V V V V V V V V V
65	Gene64	M W M V M W M W V V V V V V V V V V W W W W W W W W
66	Gene65	M V W M M M V W W W W W W W W W W V V V V V V V V V
67	Gene66	M V M M M W V V W V V V V V V V V W W W W W W W W W
68	Gene67	M W W M V W V W V V W W W W W W W W W V V V V V V V V V
69	Gene68	M M W M W V V V V V V V V V V V V W W W W W W W W W W
70	Gene69	M M M M M W V V V V V V V V V V W W W W W W W W W
71	Gene70	M M M W M V V V V V V V V V V V W W W W W W W W W W
72	Gene71	M M V V M W W W V V V V V V V V V V W W W W W W W W W
73	Gene72	M V W V M W M M V V V V V V V V V W W W W W W W W W
74	Gene73	M W W W W V V V V V W V V V V V V V V V W W W W W W W W W
75	Gene74	M M M M M V V W W W W W W W W W W V V V V V V V V
76	Gene75	M V W M M V V W W W W W W W W W W W V V V V V V V V V
77	Gene76	M W W V V V V V W W W V V V V V V V V V W W W W W W W W W
78	Gene77	M W V M V M M W W W W W W W W W W V V V V V V V V V
79	Gene78	M V W M M M W W V W W W W W W W W V V V V V V V V V
80	Gene79	M W M V V M V W W W W W W W W W W W V V V V V V V V V
81	Gene80	M W M V M W W W W W W W W W W W V V V V V V V V V V V
82	Gene81	M M V M W M V V V V V V V V V V W W W W W W W W W W
83	Gene82	M W V M V V V W W W W W W W W W W W W V V V V V V V V V
84	Gene83	M W V M M M W V V V V V V V V V V W W W W W W W W W
85	Gene84	M V W M M M W V V V V V V V V V V W W W W W W W W W
86	Gene85	M M M W M W V W W W W W W W W W V V V V V V V V V V
87	Gene86	M V V W W W M W V V V V V V V V V V V W W W W W W W W W
88	Gene87	M W M V M M V W V V V V V V V V V W W W W W W W W W
89	Gene88	M V W M M M W V V V V V V V V V V W W W W W W W W W
90	Gene89	M V W W V M M W V V V V V V V V V V W W W W W W W W W
91	Gene90	M W M V W V V V W W V V V V V V V V V W W W W W W W W W
92	Gene91	M W M M M M V V V V V V V V V V W W W W W W W W W
93	Gene92	M V W M W M W V V V V V V V V V V V W W W W W W W W W
94	Gene93	M V M V V M W W V V V V V V V V V W W W W W W W W W W
95	Gene94	M M M W V V W V W V V V V V V V V V W W W W W W W W W
96	Gene95	M M W M M V V W V V V V V V V V V W W W W W W W W W
97	Gene96	M V W M M M W W V V V V V V V V V V W W W W W W W W
98	Gene97	M M W V V M W W V W W W W W W W W W V V V V V V V V V
99	Gene98	M V V M V M W W W V V V V V V V V V W W W W W W W W W
100	Gene99	M W V V V V W W W V W V V V V V V V V V W W W W W W W W W
101	Gene100	M W W W V W M V V V W W W W W W W W W V V V V V V V V V
102	Gene101	M M M M M V W V W W W W W W W W W V V V V V V V V
103	Gene102	M W W W M V V V W V V V V V V V V V V W W W W W W W W W
104	Gene103	M M M W M V V V V V V W W W W W W W W W W V V V V V
105	Gene104	M V M W W W V V V W W W W W W W W W W V V V V V V V V V
106	Gene105	M M M M M V V V V V V V V V V W W W W W W W W W W
107	Gene106	M W V M M M W W W W W W W W W W V V V V V V V V V V
108	Gene107	M W V M V M W W V V V V V V V V V V W W W W W W W W W
109	Gene108	M V W M M V M W W W W W W W W W W V V V V V V V V V
110	Gene109	M M M M V V V W W W W W W W W W W W V V V V V V V V
111	Gene110	M W W V V M M V V V V V V V V V V W W W W W W W W W W
112	Gene111	M W W W W V V V V W W W W W W W W W W V V V V V V V V V V
113	Gene112	M M M M M W W W W W W W W W W V V V V V V V V V V
114	Gene113	M W V M W M V W V W W W W W W W W W V V V V V V V V V
115	Gene114	M W M V M V W V W W W W W W W W W W V V V V V V V V V
116	Gene115	M W M M M V V W W W W W W W W W W V V V V V V V V V
117	Gene116	M M M M V M V V V V V V V V V W W W W W W W W W W
118	Gene117	M M M M M V V W W W W W W W W W W V V V V V V V V
119	Gene118	M M M V W W V W V W W W W W W W W W V V V V V V V V V
120	Gene119	M V W M M M V W W W W W W W W W W V V V V V V V V V
121	Gene120	M W V V W M M W W V V V V V V V V V V W W W W W W W W
122	Gene121	M M M M M W V V V V V V V V V V W W W W W W W W W
123	Gene122	M V M W M M W V V V V V V V V V V W W W W W W W W W
124	Gene123	M W W M V V W V V V V V V V V V V V W W W W W W W W W W
125	Gene124	M W W M V M V V V V V V V V V V V W W W W W W W W W W
126	Gene125	M M M M M W V V V V V V V V V V W W W W W W W W W
127	Gene126	M W M V W M V V W W W W W W W W W W V V V V V V V V V
128	Gene127	M W M V M M V V V V V V V V V V W W W W W W W W W W
129	Gene128	M M V V M W W V V V V V V V V V V W W W W W W W W W W
130	Gene129	M W M M M W V V V V V V V V V V V W W W W W W W W W
131	Gene130	M W M M V M V V V V V V V V V V W W W W W W W W W W
132	Gene131	M V V W M W M W V W W W W W W W W W V V V V V V V V V
133	Gene132	M M M M W V V W V V V V V V V V V W W W W W W W W W
134	Gene133	M V W M M W V W V V V V V V V V V V W W W W W W W W W
135	Gene134	M W M M V V W W V W W W W W W W W W V V V V V V V V V
136	Gene135	M V W M M M V W W W W W W W W W W V V V V V V V V V
137	Gene136	M M M V M W V W V V V V V V V V V W W W W W W W W W
138	Gene137	M V M W M W V V W W W W W W W W W W V V V V V V V V V
139	Gene138	M M W M M V V W V V V V V V V V V W W W W W W W W W
140	Gene139	M M V W M W W V V V V V V V V V V V W W W W W W W W W
141	Gene140	M V V M V W W W W V V V V V V V V V V W W W W W W W W W
142	Gene141	M W M V M M V W W W W W W W W W W V V V V V V V V V
143	Gene142	M W M V V M M V V V V V V V V V W W W W W W W W W W
144	Gene143	M M M M V V V V V V V V V V V W W W W W W W W W W W
145	Gene144	M M M M V M W W W W W W W W W W V V V V V V V V V
146	Gene145	M W M W W V V V V W V V V V V V V V V W W W W W W W W W
147	Gene146	M V M M M M V V V V W W W W W W W W W W V V V V V
148	Gene147	M M M V M V V V V V V V V V V W W W W W W W W W W W
149	Gene148	M W M V M M V W W W W W W W W W W V V V V V V V V V
150	Gene149	M W W W V M V V W V W W W W W W W W W V V V V V V V V V
151	Gene150	M V M W V M V W W V V V V V V V V V W W W W W W W W W
152	Gene151	M V V W M W M W V V V V V V V V V V W W W W W W W W W
153	Gene152	M M V M V W V W W V V V V V V V V V W W W W W W W W W
154	Gene153	M M M M M V V W W W W W W W W W W V V V V V V V V
155	Gene154	M W M V V V V W W W W W W W W W W W W V V V V V V V V V
156	Gene155	M V M W W W V V V V V V V V V V V V W W W W W W W W W W
157	Gene156	M V M W M W V V V V V V V W W W W W W W W W W V V V V
158	Gene157	M M V V V W M W W W W W W W W W W W V V V V V V V V V
159	Gene158	M W V M V M V W W W W W W W W W W W V V V V V V V V V
160	Gene159	M M M M M W W W W W W W W W W V V V V V V V V V V
161	Gene160	M W V V M M V W V V V V V V V V V W W W W W W W W W W
162	Gene161	M V W M W W V V V W V V V V V V V V V W W W W W W W W W
163	Gene162	M M M M M V W W W W W W W W W W V V V V V V V V V
164	Gene163	M M M V V W W W W W W W W W W W W V V V V V V V V V V
165	Gene164	M V M W W V M W V V V V V V V V V V W W W W W W W W W
166	Gene165	M V M V V V W W W W V V V V V V V V V W W W W W W W W W
167	Gene166	M V W M M V V V V V V V V V V V W W W W W W W W W W W
168	Gene167	M V V V W W W V W W V W V V V V V V V V V W W W W W W W W
169	Gene168	M V W M W M V W V W W W W W W W W W V V V V V V V V V
170	Gene169	M M M V M V W W W W W W W W W W W V V V V V V V V V
171	Gene170	M V W M M M V W W W W W W W W W W V V V V V V V V V
172	Gene171	M W M M V M V V W W W W W W W W W W V V V V V V V V
173	Gene172	M V V W M M W W W W W W W W W W W V V V V V V V V V V
174	Gene173	M V V W W M M V W V V V V V V V V V W W W W W W W W W
175	Gene174	M W V V M V W W V W V V V V V V V V V W W W W W W W W W
176	Gene175	M M M M M V V V V V V V V V V W W W W W W W W W W
177	Gene176	M V V M W M W W V W W W W W W W W W V V V V V V V V V
178	Gene177	M V W V M W M W W W W W W W W W W V V V V V V V V V V
179	Gene178	M W W M V M V V W V V V V V V V V V W W W W W W W W W
180	Gene179	M V V M W W W W V V V V V V V V V V V W W W W W W W W W
181	Gene180	M M M M M V V V V V V V V V V W W W W W W W W W W
182	Gene181	M V W M M M V V V V V V V V V V W W W W W W W W W W
183	Gene182	M W W M V M V V V V V V V V V V V W W W W W W W W W W
184	Gene183	M M M V V V V V V V V V V V V W W W W W W W W W W W W
185	Gene184	M V M M V W W W V V V V V V V V V V W W W W W W W W W
186	Gene185	M V V W M W M V W W W W W W W W W W V V V V V V V V V
187	Gene186	M V V V W W W M W V V V V V V V V V V W W W W W W W W W
188	Gene187	M M M V M V W W V V V V V V V V V W W W W W W W W W
189	Gene188	M M M M M W W V V V V V V V V V V W W W W W W W W
190	Gene189	M W V M M W M W W W W W W W W W V V V V V V V V V V
191	Gene190	M W W W W V V V W V V W W W W W W W W W V V V V V V V V V
192	Gene191	M V M W M M V W V V V V V V V V V W W W W W W W W W
193	Gene192	M M M M M V W W W W W W W W W W V V V V V V V V V
194	Gene193	M M M M M W V V V V V V V V V V W W W W W W W W W
195	Gene194	M W M V W M W V V V V V V V V V V V W W W W W W W W W
196	Gene195	M W V M M M V W W W W W W W W W W V V V V V V V V V
197	Gene196	M V M W M M W W V V V V V V V V V V W W W W W W W W
198	Gene197	M W M M M V V V V W W W W W W W W W W V V V V V V V
199	Gene198	M W W V V V V V W W W W W W W W W W W W V V V V V V V V V
200	Gene199	M W W W W V V V V V W W W W W W W W W W V V V V V V V V V
201	Gene200	M M M M M W W W W W W W W W W V V V V V V V V V V
202	Gene201	M W W V V M W W V V V V V V V V V V V W W W W W W W W W
203	Gene202	M M M M V M V V V V V V V V V W W W W W W W W W W
204	Gene203	M V V W M W M W V V V V V V V V V V W W W W W W W W W
205	Gene204	M M W W V V V V W V V V V V V V V V W W W W W W W W W W
206	Gene205	M W W W M V V V W V W W W W W W W W W V V V V V V V V V
207	Gene206	M V M V W W V W V W W W W W W W W W W V V V V V V V V V
208	Gene207	M W W W W V V V V W V W W W W W W W W W V V V V V V V V V
209	Gene208	M W M M M V V W W W W W W W W W W V V V V V V V V V
210	Gene209	M W M V M V V W W V W W W W W W W W W V V V V V V V V
211	Gene210	M M V M M V W W V V V V V V V V V W W W W W W W W W
212	Gene211	M M M W W M V V W W W W W W W W W V V V V V V V V V
213	Gene212	M V W W M M V V W V W W W W W W W W W V V V V V V V V
214	Gene213	M V V V W W M W W V V V V V V V V V V W W W W W W W W W
215	Gene214	M W M M M W V V W V V V V V V V V V W W W W W W W W
216	Gene215	M V V M W W W V W V V V V V V V V V V W W W W W W W W W
217	Gene216	M M W M V M W W V V V V V V V V V V W W W W W W W W
218	Gene217	M V V M W W V V W V V V V V V V V V W W W W W W W W W W
219	Gene218	M V M W W W W V V V V V V V V V V V V W W W W W W W W W
220	Gene219	M V W W W M V M V W W W W W W W W W V V V V V V V V V
221	Gene220	M M M M M W V V V V V V V V V V W W W W W W W W W
222	Gene221	M V V V V W W W W W V V V V V V V V V V W W W W W W W W W
223	Gene222	M W M V M W W V V V V V V V V V V V W W W W W W W W W
224	Gene223	M W V M M M V W W W W W W W W W W V V V V V V V V V
225	Gene224	M V W M M M V W W W W W W W W W W V V V V V V V V V
226	Gene225	M M M M M W V V V V V V V V V V W W W W W W W W W
227	Gene226	M W M M V V W V W W W W W W W W W W V V V V V V V V V
228	Gene227	M M M M V V W W W W W W W W W W W V V V V V V V V V
229	Gene228	M V W M M V V W W W W W W W W W W W V V V V V V V V V
230	Gene229	M V V W W M W V V W V V V V V V V V V W W W W W W W W W
231	Gene230	M M M M M W W W W W W W W W W V V V V V V V V V V
232	Gene231	M V M W M V M V V V V V V V V V W W W W W W W W W W
233	Gene232	M M M M V V W W W W W W W W W W W V V V V V V V V V
234	Gene233	M M M M W M W V V V V V V V V V V W W W W W W W W
235	Gene234	M W W M M V V V V V V V V V V V V W W W W W W W W W W
236	Gene235	M M V M M W W V V V V V V V V V V W W W W W W W W W
237	Gene236	M V V W M W W M W V W W W W W W W W V V V V V V V V V
238	Gene237	M W M M M V W V W W W W W W W W W V V V V V V V V V
239	Gene238	M V M V W W V W V V V V V V V V V V W W W W W W W W W W
240	Gene239	M M M M M W V W V V V V V V V V V W W W W W W W W
241	Gene240	M M M M M W V V V V V V V V V V W W W W W W W W W
242	Gene241	M V W M M M V W V V V V V V V V V W W W W W W W W W
243	Gene242	M V W M M W V W V V V V V V V V V V W W W W W W W W W
244	Gene243	M W M V M M W V V V V V V V V V V W W W W W W W W W
245	Gene244	M W V M M M W V V V V V V V V V V W W W W W W W W W
246	Gene245	M V V W M W M V W W W W W W W W W W V V V V V V V V V
247	Gene246	M W W W V V M V V V W W W W W W W W W W V V V V V V V V
248	Gene247	M W M M M W V W V W W W W W W W W V V V V V V V V V
249	Gene248	M M M M M W V W W W W W W W W W V V V V V V V V V
250	Gene249	M M M M M M W V V V V V V V V V W W W W W W W W
251	Gene250	M V V V V M W W W W W W W W W W W W W V V V V V V V V V
252	Gene251	M V V V M W W W W V W W W W W W W W W V V V V V V V V V
253	Gene252	M M M W V V V W W W W W W W W W W W V V V V V V V V V
254	Gene253	M W M W M V V W W W W W W W W W W V V V V V V V V V V
255	Gene254	M W V V M M V W W W W W W W W W W W V V V V V V V V V
256	Gene255	M W V M M M W V W W W W W W W W W V V V V V V V V V
257	Gene256	M V V V W M W W V W W W W W W W W W W V V V V V V V V V
258	Gene257	M M M W M M W V V V V V V V V V V W W W W W W W W
259	Gene258	M V M M M W W V V V V V V V V V V W W W W W W W W W
260	Gene259	M V M M V M W W W W W W W W W W W V V V V V V V V V
261	Gene260	M M M M M W V W W W W W W W W W V V V V V V V V V
262	Gene261	M V M W M V W V W W W W W W W W W W V V V V V V V V V
263	Gene262	M W M M M M V V V V V V V V V V W W W W W W W W W
264	Gene263	M W M V V V V W W V W V V V V V V V V W W W W W W W W W
265	Gene264	M W W V V V V W W W V W W W W W W W W W V V V V V V V V V
266	Gene265	M V V W W M W V V V V V V V V V V V W W W W W W W W W W
267	Gene266	M V M W M M V W W W W W W W W W W V V V V V V V V V
268	Gene267	M M M M M V W W W W W W W W W W V V V V V V V V V
269	Gene268	M M M M W W V V V V V V V V V V V W W W W W W W W W
270	Gene269	M M W W W W V V V V V V V V V V V V V W W W W W W W W W
271	Gene270	M M M M V V V V V V V V V V V W W W W W W W W W W W
272	Gene271	M V V W M M W M W V V V V V V V V V W W W W W W W W
273	Gene272	M V V M W M M W V V V V V V V V V W W W W W W W W W
274	Gene273	M V V W M W M M W W W W W W W W W V V V V V V V V V
275	Gene274	M W W W M V V V W W W W W W W W W W V V V V V V V V V V
276	Gene275	M V M W M W W V V V V V V V V V V V W W W W W W W W W
277	Gene276	M W M M M M V V V V V V V V V V W W W W W W W W W
278	Gene277	M V W M M M W W W W W W W W W W V V V V V V V V V V
279	Gene278	M V W M M M W W W W W W W W W W V V V V V V V V V V
280	Gene279	M M M W M W V V W W W W W W W W W V V V V V V V V V
281	Gene280	M V W M M M V W W W W W W W W W W V V V V V V V V V
282	Gene281	M W M M M M V W W W W W W W W W V V V V V V V V V
283	Gene282	M M M M V V W W V V V V V V V V V W W W W W W W W W
284	Gene283	M V V W W W M W V V W W W W W W W W W V V V V V V V V V
285	Gene284	M V W W M M V V W V V V V V V V V V W W W W W W W W W
286	Gene285	M M M M M W W M W V V V V V V V V V W W W W W W
287	Gene286	M M M V W W V V V V V V V V V V V W W W W W W W W W W
288	Gene287	M M M M V W W V W W W W W W W W W V V V V V V V V V
289	Gene288	M W W V M M V V W V V V V V V V V V W W W W W W W W W
290	Gene289	M V W M W M V V W W W W W W W W W W V V V V V V V V V
291	Gene290	M V M V W W W V W V W W W W W W W W W V V V V V V V V V
292	Gene291	M W M W V M M W V W W W W W W W W V V V V V V V V V
293	Gene292	M V W W M V W W V W W W W W W W W W V V V V V V V V V V
294	Gene293	M M W M M W V V V V V V V V V V V W W W W W W W W W
295	Gene294	M W W M W V V V V W V V V V V V V V V W W W W W W W W W
296	Gene295	M W M V V M V W V V V V V V V V V W W W W W W W W W W
297	Gene296	M V M W W M M V V V V V V V V V V W W W W W W W W W
298	Gene297	M M V M W W V W V W W W W W W W W W V V V V V V V V V
299	Gene298	M M W M V W V W W W W W W W W W W V V V V V V V V V V
300	Gene299	M W M V M V V W W W W W W W W W W W V V V V V V V V V
301	Gene300	M M W M M W V W W W W W W W W W V V V V V V V V V V
302	Gene301	M M M M W M W W W W W W W W W V V V V V V V V V V
303	Gene302	M W W W M V V V V V V V V V V V V V W W W W W W W W W W
304	Gene303	M W V V M M M V V W V W W W W W W W W W V V V V V V
305	Gene304	M V M W M W W V V W W W W W W W W W V V V V V V V V V
306	Gene305	M M W M M V V W W W W W W W W W W V V V V V V V V V
307	Gene306	M M M M M V W W W W W W W W W W V V V V V V V V V
308	Gene307	M V V V M W W W V W W W W W W W W W W V V V V V V V V V
309	Gene308	M W M V V M W V W V V V V V V V V V W W W W W W W W W
310	Gene309	M M M M M W V V V V V V V V V V W W W W W W W W W
311	Gene310	M V M W M M W V W W W W W W W W W V V V V V V V V V
312	Gene311	M V M W M M V W W W W W W W W W W V V V V V V V V V
313	Gene312	M M M M W V V V V V V V V V V V W W W W W W W W W W
314	Gene313	M V M M M M W W W W W W W W W W V V V V V V V V V
315	Gene314	M M M M V V W V V V V V V V V V W W W W W W W W W W
316	Gene315	M V M W M M W W W W W W W W W W V V V V V V V V V V
317	Gene316	M M V W V M W W V V V V V V V V V V W W W W W W W W W
318	Gene317	M W W M V M W V V W W W W W W W W W V V V V V V V V V
319	Gene318	M M V M M W W V W W W W W W W W W V V V V V V V V V
320	Gene319	M M M M M V V V V V V V V V V W W W W W W W W W W
321	Gene320	M V W M M V V V V V V V V V V V W W W W W W W W W W W
322	Gene321	M W M V M M V V V V V V V V V V W W W W W W W W W W
323	Gene322	M V V V M W W W V W W W W W W W W W W V V V V V V V V V
324	Gene323	M M M M M M W W W W W W W W W V V V V V V V V V
325	Gene324	M V W M M M V W V V V V V V V V V W W W W W W W W W
326	Gene325	M V M W M M W V V V V V V V V V V W W W W W W W W W
327	Gene326	M W M M M V V W V V V V V V V V V W W W W W W W W W
328	Gene327	M M M M V V W V V V V V V V V V W W W W W W W W W W
329	Gene328	M V M M W W W V W W W W W W W W W V V V V V V V V V V
330	Gene329	M W M V W W W V V V V V V V V V V V V W W W W W W W W W
331	Gene330	M V V V W W W W V V W V V V V V V V V V W W W W W W W W W
332	Gene331	M W V M W W V V V V V W V V V V V V V W W W W W W W W W
333	Gene332	M W W V M V M V W W W W W W W W W W V V V V V V V V V
334	Gene333	M V V W M W V V W V V V V V V V V V W W W W W W W W W W
335	Gene334	M V V M M W W V W V V V V V V V V V W W W W W W W W W
336	Gene335	M W W V V V V V W W V V V V V V V V V W W W W W W W W W W
337	Gene336	M W M M V M V W W W W W W W W W W V V V V V V V V V
338	Gene337	M M M M M V W W W W W W W W W W V V V V V V V V V
339	Gene338	M W M M M V W V W W W W W W W W W V V V V V V V V V
340	Gene339	M V V V W W W W V W V W W W W W W W W W V V V V V V V V V
341	Gene340	M V M W W M V V W W W W W W W W W W V V V V V V V V V
342	Gene341	M M M M W W W W W W W W W W W V V V V V V V V V V V
343	Gene342	M W M M M W V V V V V V V V V V V W W W W W W W W W
344	Gene343	M W M V V M W V W V V V V V V V V V W W W W W W W W W
345	Gene344	M W V M M V V V V V V V V V V V W W W W W W W W W W W
346	Gene345	M V W M W M V V W W W W W W W W W W V V V V V V V V V
347	Gene346	M W W V M M M W V V V V V V V V V V W W W W W W W W
348	Gene347	M M M W M W V V V V V V V V V V V W W W W W W W W W
349	Gene348	M M M M M V V W W W W W W W W W W V V V V V V V V
350	Gene349	M M M M V M W V V V V V V V V V W W W W W W W W W
351	Gene350	M M M V W M W V V V V V V V V V V W W W W W W W W W
352	Gene351	M V W M M M V V V V V V V V V V W W W W W W W W W W
353	Gene352	M V V V W M V W W V V V V V V V V V W W W W W W W W W W
354	Gene353	M M W M V V W V V V V V V V V V V W W W W W W W W W W
355	Gene354	M W W V V M M V W W W W W W W W W W V V V V V V V V V
356	Gene355	M M M M M W W W W W W W W W W V V V V V V V V V V
357	Gene356	M W W W W V V V V V W V V V V V V V V V W W W W W W W W W
358	Gene357	M M V V V W W W V W V V V V V V V V V W W W W W W W W W
359	Gene358	M V V W M M V W W W W W W W W W W W V V V V V V V V V
360	Gene359	M V V W M M V W W W W W W W W W W W V V V V V V V V V
361	Gene360	M W W M M V V W V V V V V V V V V V W W W W W W W W W
362	Gene361	M M W W M V V V V V V V V V V V V W W W W W W W W W W
363	Gene362	M W V M M W W V V W W W W W W W W W V V V V V V V V V
364	Gene363	M V M M W M V V V V V V V V V V W W W W W W W W W W
365	Gene364	M V V M M W W W W W W W W W W W W V V V V V V V V V V
366	Gene365	M V V V V W V W W W W V V V V V V V V V W W W W W W W W W
367	Gene366	M W M M M W V V W V V V V V V V V V W W W W W W W W
368	Gene367	M W V M M V V W W W W W W W W W W W V V V V V V V V V
369	Gene368	M M V M M W V W V V V V V V V V V W W W W W W W W W
370	Gene369	M V W M M M W V V V V V V V V V V W W W W W W W W W
371	Gene370	M W M V W W V V W V V V V V V V V V V W W W W W W W W W
372	Gene371	M W V M V W M W W W W W W W W W W V V V V V V V V V V
373	Gene372	M V V W M W V M V V V V V V V V V W W W W W W W W W W
374	Gene373	M W M V V M V W W W W W W W W W W W V V V V V V V V V
375	Gene374	M V M W M W W V V V V V V V V V V V W W W W W W W W W
376	Gene375	M M M M M V W W W W W W W W W W V V V V V V V V V
377	Gene376	M W W W V M V V V W V V V V V V V V V W W W W W W W W W
378	Gene377	M M M M M W M V V V V V V V V V W W W W W W W W
379	Gene378	M W V M M V V W W W W W W W W W W W V V V V V V V V V
380	Gene379	M W W M V V V V W W V V V V V V V V V W W W W W W W W W
381	Gene380	M V V V W W V M W W W W W W W W W W W V V V V V V V V V
382	Gene381	M M M M V V W V V V V V V V V V W W W W W W W W W W
383	Gene382	M M M V M M W W W W W W W W W W V V V V V V V V V
384	Gene383	M V V V V V V V V W W W W V W W W W W W W W W W V V V V V
385	Gene384	M V W M M W W W W W W W W W W W V V V V V V V V V V V
386	Gene385	M M V W W M W V V V V V V V V V V V W W W W W W W W W
387	Gene386	M V V W M W M W V W W W W W W W W W V V V V V V V V V
388	Gene387	M W V M V V W M W V V V V V V V V V W W W W W W W W W
389	Gene388	M V W W M V M V W W W W V V V V V V V V V W W W W W W
390	Gene389	M V V M W M V W W V V V V V V V V V W W W W W W W W W
391	Gene390	M W W M M V V V W W W W W W W W W W V V V V V V V V V
392	Gene391	M V V V V W W W W W V V V V V V V V V V W W W W W W W W W
393	Gene392	M V V V V M W W W W W W W W W W W W W V V V V V V V V V
394	Gene393	M W V M V M M V W W W W W W W W W W V V V V V V V V
395	Gene394	M V M W M M V W W W W W W W W W W V V V V V V V V V
396	Gene395	M V V W M M M V V V V V V V V V W W W W W W W W W W
397	Gene396	M W W V M W W V V V V V V V V V V V V W W W W W W W W W
398	Gene397	M W W V M V V V W V V V V V V V V V W W W W W W W W W W
399	Gene398	M W W V M M W V V V V V V V V V V V W W W W W W W W W
400	Gene399	M W M M V M V V V V V V V V V V W W W W W W W W W W
401	Gene400	M W M W W V W V V V W W W W W W W W W V V V V V V V V V
402	Gene401	M M V V W M V W W V V V V V V V V V W W W W W W W W W
403	Gene402	M M M M W V V V V V V V V V V V W W W W W W W W W W
404	Gene403	M V V M W W M W W W W W W W W W W V V V V V V V V V V
405	Gene404	M M M M M V V W W W W W W W W W W V V V V V V V V
406	Gene405	M M M V M W V W W W W W W W W W W V V V V V V V V V
407	Gene406	M W V M M M W W W W W W W W W W V V V V V V V V V V
408	Gene407	M M M M M V W V W W W W W W W W W V V V V V V V V
409	Gene408	M M M M M W V V V V V V V V V V W W W W W W W W W
410	Gene409	M M M M M W W W W W W W W W W V V V V V V V V V V
411	Gene410	M V V V M W W V W V V V V V V V V V W W W W W W W W W W
412	Gene411	M W W V V V M W V W V V V V V V V V V W W W W W W W W W
413	Gene412	M V M W M W W V V V V V V V V V V V W W W W W W W W W
414	Gene413	M M M V M W W V V V V V V V V V V W W W W W W W W W
415	Gene414	M M M M V M V V V V V V V V V W W W W W W W W W W
416	Gene415	M M M M V M V V V V V V V V V W W W W W W W W W W
417	Gene416	M M M M M W V V V V V V V V V V W W W W W W W W W
418	Gene417	M M V M V W W W V V V V V V V V V V W W W W W W W W W
419	Gene418	M V V V M W W W W V V V V V V V V V V W W W W W W W W W
420	Gene419	M M W M M V V W V V V V V V V V V W W W W W W W W W
421	Gene420	M W W M M V V V V V V V V V V V V W W W W W W W W W W
422	Gene421	M V W V W M W W W W W W W W W W W V V V V V V V V V V V
423	Gene422	M W W W W V V W V V V V V V V V V V V V W W W W W W W W W
424	Gene423	M M M M M V W W W W W W W W W W V V V V V V V V V
425	Gene424	M M M M M V V V V V V V V V V W W W W W W W W W W
426	Gene425	M W W M M V V V W W W W W W W W W W V V V V V V V V V
427	Gene426	M W V V M W M W V W W W W W W W W W V V V V V V V V V
428	Gene427	M W V M M M V V V V V V V V V V W W W W W W W W W W
429	Gene428	M V M M M V W W V V V V V V V V V W W W W W W W W W
430	Gene429	M W M V M M V V W W W W W W W W W W V V V V V V V V
431	Gene430	M W M V V M V V V V V V V V V V W W W W W W W W W W W
432	Gene431	M W M V M W M W V V V V V V V V V V W W W W W W W W
433	Gene432	M V V W W W M W V V V V V V V V V V V W W W W W W W W W
434	Gene433	M V M M V W W V W W W W W W W W W W V V V V V V V V V
435	Gene434	M V M W M W V V V V V V V V V V V W W W W W W W W W W
436	Gene435	M V V M W V W W W V W V V V V V V V V V W W W W W W W W
437	Gene436	M V W M M V W V W W W W W W W W W W V V V V V V V V V
438	Gene437	M W M M W V V V V V V V V V V V V W W W W W W W W W W
439	Gene438	M W M M M V V V V V V V V V V V W W W W W W W W W W
440	Gene439	M M W M M V V V V V V V V V V V W W W W W W W W W W
441	Gene440	M W W M M V V V W W W W W W W W W W V V V V V V V V V
442	Gene441	M M M M W M W W W W W W W W W V V V V V V V V V V
443	Gene442	M W V M M V M W W W W W W W W W W V V V V V V V V V
444	Gene443	M V W W M M V V W W W W W W W W W W V V V V V V V V V
445	Gene444	M W M M V M V V W V V V V V V V V W W W W W W W W W
446	Gene445	M M M V W W V V W V V W W W W W W W W W V V V V V V V
447	Gene446	M V V V V W W W W W V W W W W W W W W W V V V V V V V V V
448	Gene447	M M W W V M V V W V V V V V V V V V W W W W W W W W W
449	Gene448	M M M M M V V V V V V V V V V W W W W W W W W W W
450	Gene449	M V M W M M V W W W W W W W W W W V V V V V V V V V
451	Gene450	M M M M M W V V V V V V V V V V W W W W W W W W W
452	Gene451	M V W M M M W W V V V V V V V V V V W W W W W W W W
453	Gene452	M V V V M M W W W V V V V V V V V V W W W W W W W W W
454	Gene453	M W W W W M V V V V V V V V V V V V V W W W W W W W W W
455	Gene454	M W V M V M W W V W W W W W W W W W V V V V V V V V V
456	Gene455	M M M V W W V W V V V V V V V V V V W W W W W W W W W
457	Gene456	M V W M M M W V V V V V V V V V V W W W W W W W W W
458	Gene457	M M M V W W V W V V V V V V V V V V W W W W W W W W W
459	Gene458	M M M W M W V V V V V V V V V V V W W W W W W W W W
460	Gene459	M M M M M V V V V V V V V V V W W W W W W W W W W
461	Gene460	M M W M W W V V V V V V V V V V V V W W W W W W W W W
462	Gene461	M W M W W V V V V W V V V V V V V V V W W W W W W W W W
463	Gene462	M W M V M M V V W W W W W W W W W W V V V V V V V V
464	Gene463	M W W V M V M V V V V V V V V V V W W W W W W W W W W
465	Gene464	M W M V V W M W W V W W W W W W W W V V V V V V V V V
466	Gene465	M V V W M M M W V V V V V V V V V W W W W W W W W W
467	Gene466	M M M M M W V V V V V V V V V V W W W W W W W W W
468	Gene467	M M V M W W V V V V V V V V V V V W W W W W W W W W W
469	Gene468	M V W M V M V W W V V V V V V V V V W W W W W W W W W
470	Gene469	M V W V M M W W W W W W W W W W W V V V V V V V V V V
471	Gene470	M M M W M W V V V V V V V V V V V W W W W W W W W W
472	Gene471	M V M W V M V V W W W W W W W W W W W V V V V V V V V
473	Gene472	M M W M V V V V V V V V V V V V W W W W W W W W W W W
474	Gene473	M W M V M M M W W W W W W W W W V V V V V V V V V
475	Gene474	M M M M M W V V V V V V V V V V W W W W W W W W W
476	Gene475	M M V M V W W W V V V V V V V V V V W W W W W W W W W
477	Gene476	M V M M M V W W W W W W W W W W W V V V V V V V V V
478	Gene477	M V M W M M V W W W W W W W W W W V V V V V V V V V
479	Gene478	M M M M M W V V V V V V V V V V W W W W W W W W W
480	Gene479	M W M V M V V W V V V V V V V V V W W W W W W W W W W
481	Gene480	M V M M V W W V W V V V V V V V V V W W W W W W W W W
482	Gene481	M M M M W W V V W W W W W W W W W V V V V V V V V V
483	Gene482	M V W W M M V V W W W W W W W W W W V V V V V V V V V
484	Gene483	M V V V V W W W W W V W W W W W W W W W V V V V V V V V V
485	Gene484	M W M V M V M W V V V V V V V V V W W W W W W W W W
486	Gene485	M M W M M V V W W W W W V V V V V V V V V W W W W W
487	Gene486	M M M M M V V V V V V V V V V W W W W W W W W W W
488	Gene487	M M M W W V V W V V V V V V V V V V W W W W W W W W W
489	Gene488	M W V M W M V V W V V V V V V V V V W W W W W W W W W
490	Gene489	M M M M M W W V V V V V V V V V V W W W W W W W W
491	Gene490	M V W M M M W V V V V V V V V V V W W W W W W W W W
492	Gene491	M V M W M W W V V V V V V V V V V V W W W W W W W W W
493	Gene492	M V M V W V M W V V V V V V V V V W W W W W W W W W W
494	Gene493	M V W M M V V W W V V V V V V V V V W W W W W W W W W
495	Gene494	M W M W W M V V W W W W W W W W W V V V V V V V V V V
496	Gene495	M W V V V V W W W V W V V V V V V V V V W W W W W W W W W
497	Gene496	M V W W M M W V V V V V V V V V V V W W W W W W W W W
498	Gene497	M V M M M W M V V V V V V V V V W W W W W W W W W
499	Gene498	M M V M M W V V V V V V V V V V W W W W W W W W W W
500	Gene499	M M M M M W W W W W W W W W W V V V V V V V V V V
501	Gene500	M W V V V V V V V V V V V V V V W W W W W W W W W W W W W
502	Gene501	M V V V V V V V V V V V V V V W W W W W W W W W W W W W W
503	Gene502	M V V W W W W W W W W W W W W W W V V V V V V V V V V V V
504	Gene503	M W V W V V V V V V V V V V V V V W W W W W W W W W W W W
505	Gene504	M V W V V V V V V V V V V V V V W W W W W W W W W W W W W
506	Gene505	M V W V V V V V V V V V V V V V W W W W W W W W W W W W W
507	Gene506	M W V V V V V V V V V V V V V V W W W W W W W W W W W W W
508	Gene507	M W V V V V V V V V V V V V V V W W W W W W W W W W W W W
509	Gene508	M W W W W W W W W W W W W W W V V V V V V V V V V V V V V
510	Gene509	M W V W V V V V V V V V V V V V V W W W W W W W W W W W W
511	Gene510	M W V W V V V V V V V V V V V V V W W W W W W W W W W W W
512	Gene511	M W V V V V V V W W W W W W W W W W W W W V V V V V V V V
513	Gene512	M M W V V V V V V V V V V V V V W W W W W W W W W W W W
514	Gene513	M W V V V V V V V V V V V V V V W W W W W W W W W W W W W
515	Gene514	M V V W W W W W W W W W W W W W W V V V V V V V V V V V V
516	Gene515	M V W V W W W W W W W W W W W W W V V V V V V V V V V V V
517	Gene516	M V V V V V V V V V V V V V V W W W W W W W W W W W W W W
518	Gene517	M W W V V V V V V V V V V V V V V W W W W W W W W W W W W
519	Gene518	M V V V V V V V V V V V V V V W W W W W W W W W W W W W W
520	Gene519	M W V W W W W W W W W W W W W W V V V V V V V V V V V V V
521	Gene520	M W V V V V V V V V V V V V V V W W W W W W W W W W W W W
522	Gene521	M M W V V V V V V V V V V V V V W W W W W W W W W W W W
523	Gene522	M V M V V V V V V V V V V V V W W W W W W W W W W W W W
524	Gene523	M W V V V V V V V V V V V V V V W W W W W W W W W W W W W
525	Gene524	M V W V V V V V V V V V V V V V W W W W W W W W W W W W W
526	Gene525	M V V V V V V V V W V V V V V V W W W W W W W W W W W W W
527	Gene526	M V W V V V V V V V V V V V V V W W W W W W W W W W W W W
528	Gene527	M V V V V V V V V V V V V V V W W W W W W W W W W W W W W
529	Gene528	M W W W V W W W W W W W W W W W V V V V V V V V V V V V V
530	Gene529	M M W W W W W W W W W W W W W V V V V V V V V V V V V V
531	Gene530	M W W W W W W W W W W W W W W V V V V V V V V V V V V V V
532	Gene531	M M W W W W W W W W W W W W W V V V V V V V V V V V V V
533	Gene532	M W W W W W W W V V V V V V V V V V V V V V W W W W W W W
534	Gene533	M V V W W W W W W W W W W W W W W V V V V V V V V V V V V
535	Gene534	M W V W W W W W W W W W W W W W V V V V V V V V V V V V V
536	Gene535	M W W W W W W W W W W W W W W V V V V V V V V V V V V V V
537	Gene536	M V V V V V V V V V V V V V V W W W W W W W W W W W W W W
538	Gene537	M V V W V V V V V V V V V V V V W W W W W W W W W W W W W
539	Gene538	M V W V V V V V V V V V V V V V W W W W W W W W W W W W W
540	Gene539	M V V V V V V V V V V V V V V W W W W W W W W W W W W W W
541	Gene540	M V W V V V V V V V V V V V V V W W W W W W W W W W W W W
542	Gene541	M W V W W W W W W W W W W W W W V V V V V V V V V V V V V
543	Gene542	M V W V V V V V V V V V V V V V W W W W W W W W W W W W W
544	Gene543	M W V V V V V V V V V V V V V V W W W W W W W W W W W W W
545	Gene544	M V V W W W W W W W W W W W W W W V V V V V V V V V V V V
546	Gene545	M V V V V V W W W W W W W W W W W W W W V V V V V V V V V
547	Gene546	M W W V V V V V V V V V V V V V V W W W W W W W W W W W W
548	Gene547	M V M V V V V V V V V V V V V W W W W W W W W W W W W W
549	Gene548	M W W V W W W W W W W W W W W W V V V V V V V V V V V V V
550	Gene549	M V W V V V V V V V V V V V V V W W W W W W W W W W W W W
551	Gene550	M W V V V V V V V V V V V V V V W W W W W W W W W W W W W
552	Gene551	M V W V V V V V V V V V V V V V W W W W W W W W W W W W W
553	Gene552	M V W W W W W W W W W W W W W W V V V V V V V V V V V V V
554	Gene553	M V V V V V V V V W V V V V V V W W W W W W W W W W W W W
555	Gene554	M W W W W W W W W W W W W W W V V V V V V V V V V V V V V
556	Gene555	M V W W W W W W W W W W W W V V V V V V V V V V V V V W W
557	Gene556	M W V W W W W W W W W W W W W W V V V V V V V V V V V V V
558	Gene557	M V W W V V V V V V V V V V V V V W W W W W W W W W W W W
559	Gene558	M V V V V V V V V V V V V V V W W W W W W W W W W W W W W
560	Gene559	M V W V V V V V V V V V V V V V W W W W W W W W W W W W W
561	Gene560	M W V W W W W W W W W W W W W W V V V V V V V V V V V V V
562	Gene561	M V W V V V V V V V V V V V V V W W W W W W W W W W W W W
563	Gene562	M W V V V V V V V V V V V V V V W W W W W W W W W W W W W
564	Gene563	M V V W V V V V V V V V V V V V W W W W W W W W W W W W W
565	Gene564	M M W W W W W W W W W W W W W V V V V V V V V V V V V V
566	Gene565	M W V W W W W W W W W W W W W W V V V V V V V V V V V V V
567	Gene566	M M V W W W W W W W W W W W W W V V V V V V V V V V V V
568	Gene567	M W V W V V V V V V V V V V V V V W W W W W W W W W W W W
569	Gene568	M W V W V V V V V V V V V V V V V W W W W W W W W W W W W
570	Gene569	M V M V V V V V W W W W W W W W W W W W W V V V V V V V
571	Gene570	M W W W W W W W W W W W W W W V V V V V V V V V V V V V V
572	Gene571	M V W V V V V V V V V V V V V V W W W W W W W W W W W W W
573	Gene572	M W V V V V V V V V V V V V V V W W W W W W W W W W W W W
574	Gene573	M V W V W W W W W W W W W W W W W V V V V V V V V V V V V
575	Gene574	M V W V V V V V V V V V V V V V W W W W W W W W W W W W W
576	Gene575	M V V V V V V V V V V V V V V W W W W W W W W W W W W W W
577	Gene576	M V W W V V V V V V V V V V V V V W W W W W W W W W W W W
578	Gene577	M W V V V V V V V V V V V V V V W W W W W W W W W W W W W
579	Gene578	M M V W W W W W W W W W W W W W V V V V V V V V V V V V
580	Gene579	M W W W W M W W W W W W V V V V V V V V V V V V V W W W
581	Gene580	M W W V V V V V V V V V V V V V V W W W W W W W W W W W W
582	Gene581	M W W W W W W W W V V V V V V V V V V V V V V W W W W W W
583	Gene582	M V W V V V V V V V V V V V V V W W W W W W W W W W W W W
584	Gene583	M W V W V V V V V V V V V V V V V W W W W W W W W W W W W
585	Gene584	M M V V V V V V V V V V V V V W W W W W W W W W W W W W
586	Gene585	M V W W W W W W W W W W W W W W V V V V V V V V V V V V V
587	Gene586	M V V W V V V V V V V V V V V V W W W W W W W W W W W W W
588	Gene587	M W W V V V V V V V V V V V V V V W W W W W W W W W W W W
589	Gene588	M M V W W W W W W W W W W W W W V V V V V V V V V V V V
590	Gene589	M W V V W V V V V V V V V V V V V W W W W W W W W W W W W
591	Gene590	M V V V V V V V V V V V V V V W W W W W W W W W W W W W W
592	Gene591	M W V W W W V V V V V V V V V V V V V W W W W W W W W W W
593	Gene592	M V W V W W W W W W W W W W W W W V V V V V V V V V V V V
594	Gene593	M V V V V V V V V V V V V V V W W W W W W W W W W W W W W
595	Gene594	M W V W W W W W W W W W W W W W V V V V V V V V V V V V V
596	Gene595	M V W V V V V V V V V V V V V V W W W W W W W W W W W W W
597	Gene596	M W W W W W W W W W W W W W W V V V V V V V V V V V V V V
598	Gene597	M V W V V V V V V V V V V V V V W W W W W W W W W W W W W
599	Gene598	M W W V V V V V V V V V V V V V V W W W W W W W W W W W W
600	Gene599	M V V W W W W W W W W W W W W W W V V V V V V V V V V V V
601	Gene600	M W V W W W W W W W W W W W W W V V V V V V V V V V V V V
602	Gene601	M V V W V V V V V V V V V V V V W W W W W W W W W W W W W
603	Gene602	M W V V V V V V V V V V V V V V W W W W W W W W W W W W W
604	Gene603	M V V V V V V V V V V V V V V W W W W W W W W W W W W W W
605	Gene604	M W W W W W W W W W W V W W W W V V V V V V V V V V V V V
606	Gene605	M V W W W W W W W W W W W W W W V V V V V V V V V V V V V
607	Gene606	M V W V V V V V V V V V V V V V W W W W W W W W W W W W W
608	Gene607	M W W W W W W W W W W W W W W V V V V V V V V V V V V V V
609	Gene608	M V V V V V V V V V V V V V V W W W W W W W W W W W W W W
610	Gene609	M W V W V V V V V V V V V V V V V W W W W W W W W W W W W
611	Gene610	M W V W V V V V V V V V V V V V V W W W W W W W W W W W W
612	Gene611	M M V V V V V V V V V V V V V W W W W W W W W W W W W W
613	Gene612	M V V W V V V V V V V V V V V V W W W W W W W W W W W W W
614	Gene613	M V V V V V V V V V V V V V V W W W W W W W W W W W W W W
615	Gene614	M W V V V V V V V V V V V V V V W W W W W W W W W W W W W
616	Gene615	M W W W W W W W W W W W W W W V V V V V V V V V V V V V V
617	Gene616	M W V V V V V V V V V V V V V V W W W W W W W W W W W W W
618	Gene617	M V W V V V V V V V V V V V V V W W W W W W W W W W W W W
619	Gene618	M V V V V V V V V V V V W V V V W W W W W W W W W W W W W
620	Gene619	M V W V W W W W W W W W W W W W W V V V V V V V V V V V V
621	Gene620	M W V W W W W W W W W W W W W W V V V V V V V V V V V V V
622	Gene621	M V V W V V V V V V V V V V V V W W W W W W W W W W W W W
623	Gene622	M W W V V V V V V V V V V V V V V W W W W W W W W W W W W
624	Gene623	M W W W W W W W W W W W W W W V V V V V V V V V V V V V V
625	Gene624	M V W V V V V V V V V V V V V V W W W W W W W W W W W W W
626	Gene625	M W V V V V V V V V V V V V V V W W W W W W W W W W W W W
627	Gene626	M W V W W W W W W W W W W W W W V V V V V V V V V V V V V
628	Gene627	M V W V V V V V V V V V V V V V W W W W W W W W W W W W W
629	Gene628	M W V V V V V V V V V V V V V V W W W W W W W W W W W W W
630	Gene629	M W W W W W W W W W W W W W W V V V V V V V V V V V V V V
631	Gene630	M V V V V V V V V V V V V V V W W W W W W W W W W W W W W
632	Gene631	M V W V V V V V V V V V V V V V W W W W W W W W W W W W W
633	Gene632	M W V V V V V V V V V V V V V V W W W W W W W W W W W W W
634	Gene633	M V W V W W W W W W W W W W W W W V V V V V V V V V V V V
635	Gene634	M V W V V V V V V V V V V V V V W W W W W W W W W W W W W
636	Gene635	M M V W W W W W W W W W W W W W V V V V V V V V V V V V
637	Gene636	M V W V V V V V V V V V V V V V W W W W W W W W W W W W W
638	Gene637	M V W W V V V V V V V V V V V V V W W W W W W W W W W W W
639	Gene638	M W V W W W W W W W W W W W W W V V V V V V V V V V V V V
640	Gene639	M W V V V V V V V V V V V V V V W W W W W W W W W W W W W
641	Gene640	M V W V V V V V V V V V V V V V W W W W W W W W W W W W W
642	Gene641	M W V W W W W W W W W W W W W W V V V V V V V V V V V V V
643	Gene642	M W W V W W W W W W W V V V V V V V V V V V V V W W W W W
644	Gene643	M V W W W W W W W W W W W W W W V V V V V V V V V V V V V
645	Gene644	M W W W W W W W W W W W W W W V V V V V V V V V V V V V V
646	Gene645	M W V W W W W W W W W W W W W W V V V V V V V V V V V V V
647	Gene646	M V V W W W W W W W W W W W W W W V V V V V V V V V V V V
648	Gene647	M V W V W W W W W W W W W W W W W V V V V V V V V V V V V
649	Gene648	M V W V V V V V V V V V V V V V W W W W W W W W W W W W W
650	Gene649	M W W V V V V V V V V V V V V V V W W W W W W W W W W W W
651	Gene650	M W V W W W W W W W W W W W W W V V V V V V V V V V V V V
652	Gene651	M V W W W W W W W W W W W W W W V V V V V V V V V V V V V
653	Gene652	M V V V V V V V V V V V V V V W W W W W W W W W W W W W W
654	Gene653	M M V V V V V V V V V V V V V W W W W W W W W W W W W W
655	Gene654	M V W V V V V V V V V V V V V V W W W W W W W W W W W W W
656	Gene655	M W V W W W W W W W W W W W W W V V V V V V V V V V V V V
657	Gene656	M V W W W W W W W W W W W W W W V V V V V V V V V V V V V
658	Gene657	M V V V V V V V V V V V V V V W W W W W W W W W W W W W W
659	Gene658	M V V W V V V V V V V V V V V V W W W W W W W W W W W W W
660	Gene659	M V V V V V V V V V V V V V V W W W W W W W W W W W W W W
661	Gene660	M V V V V V V V V V V V V V V W W W W W W W W W W W W W W
662	Gene661	M V V V V V V V V V V V V V V W W W W W W W W W W W W W W
663	Gene662	M W V V V V V V V V V V V V V V W W W W W W W W W W W W W
664	Gene663	M W V V V V V V V V V V V V V V W W W W W W W W W W W W W
665	Gene664	M V W W W W W W W W W W W W W W V V V V V V V V V V V V V
666	Gene665	M V W W W W W W W W W W W W W W V V V V V V V V V V V V V
667	Gene666	M V V W W W W W W W W W W W W W W V V V V V V V V V V V V
668	Gene667	M W W V W W W W W W W W W W W W V V V V V V V V V V V V V
669	Gene668	M V W V V V V V V V V V V V V V W W W W W W W W W W W W W
670	Gene669	M W W V V V V V V V V V V V V V V W W W W W W W W W W W W
671	Gene670	M M V V V V V V V V W W W W W W W W W W W W W V V V V V
672	Gene671	M V V W W W W W W W W W W W W W W V V V V V V V V V V V V
673	Gene672	M W W V W W W W W W W W W W W W V V V V V V V V V V V V V
674	Gene673	M V W V W W W W W W W W W W W W W V V V V V V V V V V V V
675	Gene674	M W V V V V V V V V V V V V V V W W W W W W W W W W W W W
676	Gene675	M W W V V V V V V V V V V V V V V W W W W W W W W W W W W
677	Gene676	M W V W W W W W W W W W W W W W V V V V V V V V V V V V V
678	Gene677	M W V W W W W W W W W W W W W W V V V V V V V V V V V V V
679	Gene678	M V W W W W W W W W W W W W W W V V V V V V V V V V V V V
680	Gene679	M W W W W W W W W W W W W W W V V V V V V V V V V V V V V
681	Gene680	M W W V W W W W W W W W W W W W V V V V V V V V V V V V V
682	Gene681	M V V V W V V V V V V V V V V V W W W W W W W W W W W W W
683	Gene682	M W V V V V V V V V V V V V V V W W W W W W W W W W W W W
684	Gene683	M V V V V V V V V V V V V V V W W W W W W W W W W W W W W
685	Gene684	M W W W W W W W W W W W W W W V V V V V V V V V V V V V V
686	Gene685	M V V V V V V V V V V V V V V W W W W W W W W W W W W W W
687	Gene686	M V V V V V V V V V V V V V V W W W W W W W W W W W W W W
688	Gene687	M V V V V V V V V V V V V V V W W W W W W W W W W W W W W
689	Gene688	M W W V W W W W W W W W W W W W V V V V V V V V V V V V V
690	Gene689	M W V W W W W W W W W W W W W W V V V V V V V V V V V V V
691	Gene690	M V W V V V V V V V V V V V V V W W W W W W W W W W W W W
692	Gene691	M V V W V V V V V V V V V V V V W W W W W W W W W W W W W
693	Gene692	M V V W W W W W W W W W W W W W W V V V V V V V V V V V V
694	Gene693	M W W V V V V V V V V V V V V V V W W W W W W W W W W W W
695	Gene694	M M W W W W W W W W W W W W W V V V V V V V V V V V V V
696	Gene695	M W V V V V V V V V V V V V V V W W W W W W W W W W W W W
697	Gene696	M W V V W W W W W W W W W W W W W V V V V V V V V V V V V
698	Gene697	M W V V V V V V V V V V V V V V W W W W W W W W W W W W W
699	Gene698	M V V W W W W W W W W W W W W W W V V V V V V V V V V V V
700	Gene699	M V V V V V V V V V V V V V V W W W W W W W W W W W W W W
701	Gene700	M M W W W W W W W W W W W W W V V V V V V V V V V V V V
702	Gene701	M W W W W W W W W W W W W W W V V V V V V V V V V V V V V
703	Gene702	M V V V V V V V V V V V V V V W W W W W W W W W W W W W W
704	Gene703	M W W V V V V V V V V V V V V V V W W W W W W W W W W W W
705	Gene704	M V V V V V V V V V V V V V V W W W W W W W W W W W W W W
706	Gene705	M V V V V V V V V V W V W W W W W W W W W W W W W V V V V
707	Gene706	M W V W W W W W W W W W W W W W V V V V V V V V V V V V V
708	Gene707	M V W V W W W W W W W W W W W W W V V V V V V V V V V V V
709	Gene708	M W W V V V V V V V V V V V V V V W W W W W W W W W W W W
710	Gene709	M V W W W W W W W W W W W W W W V V V V V V V V V V V V V
711	Gene710	M W V V V V V V V V V V V V V V W W W W W W W W W W W W W
712	Gene711	M W V V W W W W W W W W W W W W W V V V V V V V V V V V V
713	Gene712	M V V V V V V V V V V V V V V W W W W W W W W W W W W W W
714	Gene713	M V W V V V M W W W W W W W W W W W W V V V V V V V V V
715	Gene714	M M W V V V V V V V V V V V V V W W W W W W W W W W W W
716	Gene715	M V V V V V V V V V W W W W W W W W W W W W W W V V V V V
717	Gene716	M V W W W W W W W W W W W W W W V V V V V V V V V V V V V
718	Gene717	M W V V V V V V V V V V V V V V W W W W W W W W W W W W W
719	Gene718	M V V V V V V V V V V V V V V W W W W W W W W W W W W W W
720	Gene719	M V V V V V V V V V V V V V V W W W W W W W W W W W W W W
721	Gene720	M V W W V V V V V V V V V V V V V W W W W W W W W W W W W
722	Gene721	M W V W V V V V V V V V V V V V V W W W W W W W W W W W W
723	Gene722	M M W V V V V V V V V V V V V V W W W W W W W W W W W W
724	Gene723	M V W V V V V V V V V V V V V V W W W W W W W W W W W W W
725	Gene724	M W W V V V V V V V V V V V V V V W W W W W W W W W W W W
726	Gene725	M V V V V V V V V V V V V V V W W W W W W W W W W W W W W
727	Gene726	M W W W W W W W W W W W W W W V V V V V V V V V V V V V V
728	Gene727	M V W V V V V V V V V V V V V V W W W W W W W W W W W W W
729	Gene728	M W W W W W W W W W W W W W W V V V V V V V V V V V V V V
730	Gene729	M V W V V V V V V V V V V V V V W W W W W W W W W W W W W
731	Gene730	M V W V V V V V V V V V V V V V W W W W W W W W W W W W W
732	Gene731	M W V W V W W W W W W W W W W W W V V V V V V V V V V V V
733	Gene732	M W W V W W W W W W W W W W W W V V V V V V V V V V V V V
734	Gene733	M W V W W W W W W W W W W W W W V V V V V V V V V V V V V
735	Gene734	M W V W W W W W W W W W W W W W V V V V V V V V V V V V V
736	Gene735	M V W W W W W W W W W W W W W W V V V V V V V V V V V V V
737	Gene736	M M V V V V V V V V V V V V V W W W W W W W W W W W W W
738	Gene737	M W V W V V V V V V V V V V V V V W W W W W W W W W W W W
739	Gene738	M V V W W W W W W W W W W W W W W V V V V V V V V V V V V
740	Gene739	M W V V V V V V V V V V V V V V W W W W W W W W W W W W W
741	Gene740	M V W V V V V V V V V V V V V V W W W W W W W W W W W W W
742	Gene741	M W V V V V V V V V V V V V V V W W W W W W W W W W W W W
743	Gene742	M W V W V V V V V V V V V V V V V W W W W W W W W W W W W
744	Gene743	M W W V V V V V V V V V V V V V V W W W W W W W W W W W W
745	Gene744	M W V W W W W W W W W W W W W W V V V V V V V V V V V V V
746	Gene745	M V V V V V V V V V V V V V V W W W W W W W W W W W W W W
747	Gene746	M W W W W W W W W W W W W W W V V V V V V V V V V V V V V
748	Gene747	M W V W W W W W W W W V V V V V V V V V V V V V W W W W W
749	Gene748	M V W V W W W W W W W W W W W W W V V V V V V V V V V V V
750	Gene749	M W V W W W W W W W W W W W W W V V V V V V V V V V V V V
751	Gene750	M V V V V V V V V V V V V V V W W W W W W W W W W W W W W
752	Gene751	M W W V V V V V V V V V V V V V V W W W W W W W W W W W W
753	Gene752	M V W W W W W W W W W W W W W W V V V V V V V V V V V V V
754	Gene753	M V W W V V V V V V V V V V V V V W W W W W W W W W W W W
755	Gene754	M W V V V V V V V V V V V V V V W W W W W W W W W W W W W
756	Gene755	M V W V V V V V V V V V V V V V W W W W W W W W W W W W W
757	Gene756	M V V V V V V V V V V V V V V W W W W W W W W W W W W W W
758	Gene757	M V V V V V V V V V V V V V V W W W W W W W W W W W W W W
759	Gene758	M M V V M V W W W W W W W W W W W W V V V V V V V V V
760	Gene759	M W V V V V V V V V V V V V V V W W W W W W W W W W W W W
761	Gene760	M M V W W W W W W W W W W W W W V V V V V V V V V V V V
762	Gene761	M W V V V V V V V V V V V V V V W W W W W W W W W W W W W
763	Gene762	M V V V V V V V V V V V V V V W W W W W W W W W W W W W W
764	Gene763	M M V V V V V V V V V V V V V W W W W W W W W W W W W W
765	Gene764	M W V V V V V V V V V V V V V V W W W W W W W W W W W W W
766	Gene765	M W W V W W W W W W W V V V V V V V V V V V V V W W W W W
767	Gene766	M W V W W W W W W W W W W W W W V V V V V V V V V V V V V
768	Gene767	M W V V V V V V V V V V V V V V W W W W W W W W W W W W W
769	Gene768	M V W V V V V V V V V V V V V V W W W W W W W W W W W W W
770	Gene769	M V V V V V V V V V V V V V V W W W W W W W W W W W W W W
771	Gene770	M V V V V V V V V V V V V V W V W W W W W W W W W W W W W
772	Gene771	M V W V W W W W W W W W W W W W W V V V V V V V V V V V V
773	Gene772	M W W W W W V V V V V V V V V V V V V V W W W W W W W W W
774	Gene773	M V W V V V V V V V V V V V V V W W W W W W W W W W W W W
775	Gene774	M M W V V V V V V V V V V V V V W W W W W W W W W W W W
776	Gene775	M W V V V V V V V V V V V V V V W W W W W W W W W W W W W
777	Gene776	M V V V V V V V V V V V V V V W W W W W W W W W W W W W W
778	Gene777	M W V W V V V V V V V V V V V V V W W W W W W W W W W W W
779	Gene778	M V V V V V V V V V V V V W V V W W W W W W W W W W W W W
780	Gene779	M V W V V V V V V V V V V V V V W W W W W W W W W W W W W
781	Gene780	M V V V V V V V V V V V V V V W W W W W W W W W W W W W W
782	Gene781	M V V W V V V V V V V V V V V V W W W W W W W W W W W W W
783	Gene782	M W V V V V V V V V V V V V V V W W W W W W W W W W W W W
784	Gene783	M V V W V V V V V V V V V V V V W W W W W W W W W W W W W
785	Gene784	M V V V V V V V V V V V V V V W W W W W W W W W W W W W W
786	Gene785	M W V W W W W W W W W W W W W W V V V V V V V V V V V V V
787	Gene786	M W V W W W W W W W W W W W W W V V V V V V V V V V V V V
788	Gene787	M V V V V V V V V V V V V V V W W W W W W W W W W W W W W
789	Gene788	M W W W W W W W W W W W W W W V V V V V V V V V V V V V V
790	Gene789	M V V V V V V V V V V V V V V W W W W W W W W W W W W W W
791	Gene790	M V V V V V V V V V V V V V V W W W W W W W W W W W W W W
792	Gene791	M V W V V V V V V V V V V V V V W W W W W W W W W W W W W
793	Gene792	M W V W V V V V V V V V V V V V V W W W W W W W W W W W W
794	Gene793	M V W V V V V V V V V V V V V V W W W W W W W W W W W W W
795	Gene794	M V W V V V V V V V V V V V V V W W W W W W W W W W W W W
796	Gene795	M W W V V V V V V V V V V V V V V W W W W W W W W W W W W
797	Gene796	M W V W W W W W W W W W W W W W V V V V V V V V V V V V V
798	Gene797	M W V V V V V V V V V V V V V V W W W W W W W W W W W W W
799	Gene798	M V W W W W W W W W W W W W W W V V V V V V V V V V V V V
800	Gene799	M V W W W W W W W W W W W W W W V V V V V V V V V V V V V
801	Gene800	M W W W W W W W W W W W W V V V V V V V V V V V V V V W W
802	Gene801	M W V W W W W W W W W W W W W W V V V V V V V V V V V V V
803	Gene802	M W V W W W W W W W W W W W W W V V V V V V V V V V V V V
804	Gene803	M W V V V V V V V V V V V V V V W W W W W W W W W W W W W
805	Gene804	M V W W W W W W W W W W W W W W V V V V V V V V V V V V V
806	Gene805	M V M V V V V V V V V W W W W W W W W W W W W W V V V V
807	Gene806	M V V V V V V V V V V V V V V W W W W W W W W W W W W W W
808	Gene807	M V W V V V V V V V V V V V V V W W W W W W W W W W W W W
809	Gene808	M W W W W W W W W W W W W W W V V V V V V V V V V V V V V
810	Gene809	M M V V V V V V V V V V V V V W W W W W W W W W W W W W
811	Gene810	M V W V V V V V V V V V V V V V W W W W W W W W W W W W W
812	Gene811	M W V V V V V V V V V V V V V V W W W W W W W W W W W W W
813	Gene812	M W W W W W W W W W W W W W W V V V V V V V V V V V V V V
814	Gene813	M V M W W W W W W W W W W W W W V V V V V V V V V V V V
815	Gene814	M V W V V V V V V V V V V V V V W W W W W W W W W W W W W
816	Gene815	M V W W W W W W W W W W W W W W V V V V V V V V V V V V V
817	Gene816	M V V V V V V V V V V V V V V W W W W W W W W W W W W W W
818	Gene817	M W V W W W W W W W W W W W W W V V V V V V V V V V V V V
819	Gene818	M W W V V V V V V V V V V V V V V W W W W W W W W W W W W
820	Gene819	M V W V W W W W W W W W W W W W W V V V V V V V V V V V V
821	Gene820	M M W W W W W W W W W W W W W V V V V V V V V V V V V V
822	Gene821	M V V V V V V V V V V V V V V W W W W W W W W W W W W W W
823	Gene822	M W V V V V V V V V V V V V V V W W W W W W W W W W W W W
824	Gene823	M M W W W W W W V V V V V V V V V V V V V W W W W W W W
825	Gene824	M W V V V V V V V V V V V V V V W W W W W W W W W W W W W
826	Gene825	M W V V V V V V V V V V V V V V W W W W W W W W W W W W W
827	Gene826	M V W W W W W W W W W W W W W W V V V V V V V V V V V V V
828	Gene827	M V V V V V V V V V V W W W W W W W W W W W W W W V V V V
829	Gene828	M W V W W W W W W W W W W W W W V V V V V V V V V V V V V
830	Gene829	M V V V V V V V V V V V V V V W W W W W W W W W W W W W W
831	Gene830	M V V W V V V V V V V V V V V V W W W W W W W W W W W W W
832	Gene831	M W W V V V V V V V V V V V V V V W W W W W W W W W W W W
833	Gene832	M V W V V V V V V V V V V V V V W W W W W W W W W W W W W
834	Gene833	M V V W W W W W W W W W W W W W W V V V V V V V V V V V V
835	Gene834	M W W W W W W W W W W W W W W V V V V V V V V V V V V V V
836	Gene835	M V W V V V V V V V V V V V V V W W W W W W W W W W W W W
837	Gene836	M W V V V V V V V V V V V V V V W W W W W W W W W W W W W
838	Gene837	M V V V V V V V V V V V V V V W W W W W W W W W W W W W W
839	Gene838	M W V W W W W W W W W W W W W W V V V V V V V V V V V V V
840	Gene839	M M W W W W W W W W W W W W W V V V V V V V V V V V V V
841	Gene840	M V V W W W W W W W W W W W W W W V V V V V V V V V V V V
842	Gene841	M V V V V V V V V V V V V V V W W W W W W W W W W W W W W
843	Gene842	M M W M W W V V V V V V V V V V V V W W W W W W W W W
844	Gene843	M W V V V V V V V V V V V V V V W W W W W W W W W W W W W
845	Gene844	M V W V V V V V V V V V V V V V W W W W W W W W W W W W W
846	Gene845	M V V V V V V V V V V V V V V W W W W W W W W W W W W W W
847	Gene846	M M W W W W W W W V V V V V V V V V V V V V W W W W W W
848	Gene847	M W V W W W W W W W W W W W W W V V V V V V V V V V V V V
849	Gene848	M W V W W W W W W W W W W W W W V V V V V V V V V V V V V
850	Gene849	M M V V V V V V V V V V V V V W W W W W W W W W W W W W
851	Gene850	M W W V W W W W W W W W W W W W V V V V V V V V V V V V V
852	Gene851	M V W W W W W W W W W W W W W W V V V V V V V V V V V V V
853	Gene852	M V V V V V V V V V V V V V V W W W W W W W W W W W W W W
854	Gene853	M W W W W W W W W W W W W W W V V V V V V V V V V V V V V
855	Gene854	M V V V V V V V V V V V V V V W W W W W W W W W W W W W W
856	Gene855	M V V V V V V V V V V V V V V W W W W W W W W W W W W W W
857	Gene856	M W W V W W W W W W W W W W W W V V V V V V V V V V V V V
858	Gene857	M V W V W W W W W W W W W W W W W V V V V V V V V V V V V
859	Gene858	M V V V V V V V V V V V V V V W W W W W W W W W W W W W W
860	Gene859	M W W V V V V V V V V V V V V V V W W W W W W W W W W W W
861	Gene860	M W V V V V V V V V V V V V V V W W W W W W W W W W W W W
862	Gene861	M W V V V V V V V V V V V V V V W W W W W W W W W W W W W
863	Gene862	M W V W W W W W W W W W W W W W V V V V V V V V V V V V V
864	Gene863	M W V V V V V V V V V V V V V V W W W W W W W W W W W W W
865	Gene864	M W W W W W W W W W V V V V V V V V V V V V V V W W W W W
866	Gene865	M W W W W W W W W W W W W W W V V V V V V V V V V V V V V
867	Gene866	M V V W V V V V V V V V V V V V W W W W W W W W W W W W W
868	Gene867	M V V V V V W V W W W W W W W W W W W W W V V V V V V V V
869	Gene868	M V W V V V V V V V V V V V V V W W W W W W W W W W W W W
870	Gene869	M V V W W W W W W W W W W W W W W V V V V V V V V V V V V
871	Gene870	M W V W W W W W W W W W W W W W V V V V V V V V V V V V V
872	Gene871	M V W V V V V V V V V V V V V V W W W W W W W W W W W W W
873	Gene872	M W V V V V V V V V V V V V V V W W W W W W W W W W W W W
874	Gene873	M V W V V V V V V V V V V V V V W W W W W W W W W W W W W
875	Gene874	M V W W W W W W W W W W W W W W V V V V V V V V V V V V V
876	Gene875	M W V V V V V V V V V V V V V V W W W W W W W W W W W W W
877	Gene876	M V V V V V V V V V V V V V V W W W W W W W W W W W W W W
878	Gene877	M M V V V V V V V V V V V V V W W W W W W W W W W W W W
879	Gene878	M V V W V V V V V V V V V V V V W W W W W W W W W W W W W
880	Gene879	M W V V V V V V V V V V V V V V W W W W W W W W W W W W W
881	Gene880	M V V V V V V V V V V V V V V W W W W W W W W W W W W W W
882	Gene881	M M W V V V V V V V V V V V V V W W W W W W W W W W W W
883	Gene882	M W V V V V V V V V V V V V V V W W W W W W W W W W W W W
884	Gene883	M M W V V V V V V V V V V V V V W W W W W W W W W W W W
885	Gene884	M V V W V V V V V V V V V V V V W W W W W W W W W W W W W
886	Gene885	M V V W V V V V V W W W W W W W W W W W W W V V V V V V V
887	Gene886	M W V V V V V V V V V V V V V V W W W W W W W W W W W W W
888	Gene887	M V V V V V V V V V V V V V V W W W W W W W W W W W W W W
889	Gene888	M M W W W W W W W V V V V V V V V V V V V V W W W W W W
890	Gene889	M V W V V V V V V V V V V V V V W W W W W W W W W W W W W
891	Gene890	M W W W W W W W W W W W W W W V V V V V V V V V V V V V V
892	Gene891	M V W V V V V V V V V V V V V V W W W W W W W W W W W W W
893	Gene892	M W V W W W W W W W W W W W W W V V V V V V V V V V V V V
894	Gene893	M V W W W W W W W W W W W W W W V V V V V V V V V V V V V
895	Gene894	M V W V V V V V V V V V V V V V W W W W W W W W W W W W W
896	Gene895	M V V V V V V V V V V V V V V W W W W W W W W W W W W W W
897	Gene896	M W V V V V V V V V V V V V V V W W W W W W W W W W W W W
898	Gene897	M V V W V V V V V V V V V V V V W W W W W W W W W W W W W
899	Gene898	M W V W V V V V V V V V V V V V V W W W W W W W W W W W W
900	Gene899	M W W V W W W W W W W W W W W W V V V V V V V V V V V V V
901	Gene900	M V W V V V V V V V W W W W W W W W W W W W W V V V V V V
902	Gene901	M V V W V V V V V V V V V V V V W W W W W W W W W W W W W
903	Gene902	M W V V V V V V V V V V V V V V W W W W W W W W W W W W W
904	Gene903	M W V V V V V V V V V V V V V V W W W W W W W W W W W W W
905	Gene904	M W V V V V V V V V V V V V V V W W W W W W W W W W W W W
906	Gene905	M V V V V V V V V V V W V W W W W W W W W W W W W W V V V
907	Gene906	M V V W W W W W W W W W W W W W W V V V V V V V V V V V V
908	Gene907	M W V V V V V V V V V V V V V V W W W W W W W W W W W W W
909	Gene908	M M V V V V V V V V V V V V V W W W W W W W W W W W W W
910	Gene909	M W W W W W W W W W W V V V V V V V V V V V V V V W W W W
911	Gene910	M V V V V V V V V V V V V V V W W W W W W W W W W W W W W
912	Gene911	M V W W V W W W W W W W W W W W W V V V V V V V V V V V V
913	Gene912	M V V V V V V V V V V V V V V W W W W W W W W W W W W W W
914	Gene913	M W W W W W W W W W W W W W W V V V V V V V V V V V V V V
915	Gene914	M V V V V V V V V V V V V V V W W W W W W W W W W W W W W
916	Gene915	M W V V V V V V V V V V V V V V W W W W W W W W W W W W W
917	Gene916	M W V W W V V V V V V V V V V V V V W W W W W W W W W W W
918	Gene917	M V W V W W W W W W W W W W W W W V V V V V V V V V V V V
919	Gene918	M W V W W W W W W W W W W W W W V V V V V V V V V V V V V
920	Gene919	M W W V V V V V V V V V V V V V V W W W W W W W W W W W W
921	Gene920	M V W V V V V V V V V V V V V V W W W W W W W W W W W W W
922	Gene921	M M V V V V V V V V V V V V V W W W W W W W W W W W W W
923	Gene922	M W V V V V V V V V V V V V V V W W W W W W W W W W W W W
924	Gene923	M V V V V V V V V V V V V V V W W W W W W W W W W W W W W
925	Gene924	M W V V V V V V V V V V V V V V W W W W W W W W W W W W W
926	Gene925	M V W W W W W W W W W W W W W W V V V V V V V V V V V V V
927	Gene926	M W V W W W W W W W W W W W W W V V V V V V V V V V V V V
928	Gene927	M V V V V V V V V V V V V V V W W W W W W W W W W W W W W
929	Gene928	M V M V W W W W W W W W W W W W W V V V V V V V V V V V
930	Gene929	M W V V V V V V V V V V V V V V W W W W W W W W W W W W W
931	Gene930	M W V V V V V V V V V V V V V V W W W W W W W W W W W W W
932	Gene931	M V W V V V V V V V V V V V V V W W W W W W W W W W W W W
933	Gene932	M W V V W W W W W W W W W W W W W V V V V V V V V V V V V
934	Gene933	M V W V V V V V V V V V V V V V W W W W W W W W W W W W W
935	Gene934	M W V V V V V V V V V V V V V V W W W W W W W W W W W W W
936	Gene935	M W V W V V V V V V V V V V V V V W W W W W W W W W W W W
937	Gene936	M V V V V V V V V V W V V V V V W W W W W W W W W W W W W
938	Gene937	M M V W W W W W W W W W W W W W V V V V V V V V V V V V
939	Gene938	M V V W W W W W W W W W W W W W W V V V V V V V V V V V V
940	Gene939	M W W V W W W W W W W W W W W W V V V V V V V V V V V V V
941	Gene940	M W V W W W W W W W W W W W W W V V V V V V V V V V V V V
942	Gene941	M W V V V V V V V V V V V V V V W W W W W W W W W W W W W
943	Gene942	M W V V V V V V V V V V V V V V W W W W W W W W W W W W W
944	Gene943	M V W W W W W W W W W W W W W W V V V V V V V V V V V V V
945	Gene944	M W W V V V V V V V V V V V V V V W W W W W W W W W W W W
946	Gene945	M W W V V V V V V V V V V V V V V W W W W W W W W W W W W
947	Gene946	M V V V V V V V V V V V V V V W W W W W W W W W W W W W W
948	Gene947	M V W V V V V V V V V V V V V V W W W W W W W W W W W W W
949	Gene948	M W V W W W W W W W W W W W W W V V V V V V V V V V V V V
950	Gene949	M V V V V V V V V V W W W W W W W W W W W W W W V V V V V
951	Gene950	M V W W W W W W W W W W W W W W V V V V V V V V V V V V V
952	Gene951	M W V V W V V V V V V V V V V V V W W W W W W W W W W W W
953	Gene952	M V W V V V V V V V V V V V V V W W W W W W W W W W W W W
954	Gene953	M W W V V V V V V V V V V V V V V W W W W W W W W W W W W
955	Gene954	M W V V V V V V V V V V V V V V W W W W W W W W W W W W W
956	Gene955	M V W V V V V V V V V V V V V V W W W W W W W W W W W W W
957	Gene956	M V V W V V V V V V V V V V V V W W W W W W W W W W W W W
958	Gene957	M W V V V V V V V V V V V V V W V W W W W W W W W W W W W
959	Gene958	M W W V W W W W W W W W W W W W V V V V V V V V V V V V V
960	Gene959	M V V V V V V V V V V V V V V W W W W W W W W W W W W W W
961	Gene960	M V V W V V V V V V V V V V V V W W W W W W W W W W W W W
962	Gene961	M V W V V V V V V V V V V V V V W W W W W W W W W W W W W
963	Gene962	M W V V V W V V V V V V V V V V V W W W W W W W W W W W W
964	Gene963	M W W V V V V V V V V V V V V V V W W W W W W W W W W W W
965	Gene964	M W V V V V V V V V V V V V V V W W W W W W W W W W W W W
966	Gene965	M W W W W W W W W W W W W W W V V V V V V V V V V V V V V
967	Gene966	M W V W W W W W W W W W W W W W V V V V V V V V V V V V V
968	Gene967	M W V W W W W W W W W W W W W W V V V V V V V V V V V V V
969	Gene968	M V W V V V V V V V V V V V V V W W W W W W W W W W W W W
970	Gene969	M V V V V V V V V V V V V W W W W W W W W W W W W W W V V
971	Gene970	M V W W W W W W W W W W W W W W V V V V V V V V V V V V V
972	Gene971	M W V V V V V V V V V V V V V V W W W W W W W W W W W W W
973	Gene972	M W W V V V V V V V V V V V V V V W W W W W W W W W W W W
974	Gene973	M V V V V V V V V V V V V V V W W W W W W W W W W W W W W
975	Gene974	M W W V V V V V V V V V V V V V V W W W W W W W W W W W W
976	Gene975	M V W W W W W W W W W W W W W W V V V V V V V V V V V V V
977	Gene976	M W V V V V V V V V V V V V V V W W W W W W W W W W W W W
978	Gene977	M M W W W W W W W W W W W W W V V V V V V V V V V V V V
979	Gene978	M W W V W W W W W W W W W W W W V V V V V V V V V V V V V
980	Gene979	M W V W W W W W W W W W W W W W V V V V V V V V V V V V V
981	Gene980	M W W V W W W W W W W W W W W W V V V V V V V V V V V V V
982	Gene981	M W W V V V V V V V V V V V V V V W W W W W W W W W W W W
983	Gene982	M V V V V V V V V V V V V V V W W W W W W W W W W W W W W
984	Gene983	M V W V V V V V V V V V V V V V W W W W W W W W W W W W W
985	Gene984	M V W V V V V V V V V V V V V V W W W W W W W W W W W W W
986	Gene985	M V V W V V V V V V V V V V V V W W W W W W W W W W W W W
987	Gene986	M W V V W W W W W W W W W W W W W V V V V V V V V V V V V
988	Gene987	M W V V V V V V V V V V V V V V W W W W W W W W W W W W W
989	Gene988	M M V V V V V V V V V V V V V W W W W W W W W W W W W W
990	Gene989	M W W V V V V V V V V V V V V V V W W W W W W W W W W W W
991	Gene990	M V W V V V V V V V V V V V V V W W W W W W W W W W W W W
992	Gene991	M W V W W W W W W W W W W W W W V V V V V V V V V V V V V
993	Gene992	M V V V V V V V V V V V V V V W W W W W W W W W W W W W W
994	Gene993	M V W V V V V V V V V V V V V V W W W W W W W W W W W W W
995	Gene994	M V W V V V V V V V V V V V V V W W W W W W W W W W W W W
996	Gene995	M V V W V V V V V V V V V V V V W W W W W W W W W W W W W
997	Gene996	M V W V V V V V V V V V V V V V W W W W W W W W W W W W W
998	Gene997	M W W V V V V V V V V V V V V V V W W W W W W W W W W W W
999	Gene998	M V V V V V V V V V V V V V V W W W W W W W W W W W W W W
1000	Gene999	M V V V V V V V V V V V V V V W W W W W W W W W W W W W W
1001	Gene1000	M W V V V W W M M M M W V W V W W W W W V V V V V
1002	Gene1001	M W W W W V V M V V M M V V W W W W W W W V V V V V
1003	Gene1002	M W M V M M M W M V V W W W W W W W V V V V V V
1004	Gene1003	M W M M V M W W M M W V V V V V V V V W W W W W
1005	Gene1004	M W M V M M W W W M V V V W V W W W W W V V V V V
1006	Gene1005	M W M V M M M M M W V W V V V V V V W W W W W
1007	Gene1006	M V M M W M V V V W W W W V W V W W W W W V V V V V
1008	Gene1007	M V V M W M W M M M V W W W W W W W V V V V V V
1009	Gene1008	M M M M M M W M W V V V V V V V V W W W W W W
1010	Gene1009	M W W W W V V V V M W M W V V V W V V V V V W W W W W
1011	Gene1010	M V W W M V V V M V W W W W V W V W W W W W V V V V V
1012	Gene1011	M V W M M M M M M M V W V V V V V W W W W W
1013	Gene1012	M M M M M W M W M V V W V W W W W W V V V V V
1014	Gene1013	M W W W M M W W V V V W V V V W V W W W W W V V V V V
1015	Gene1014	M V M W M M M V V M W W V V V V V V W W W W W W
1016	Gene1015	M W V M M M M M M V V W W W W W W W V V V V V
1017	Gene1016	M W V W M W M M V V M W V W V V V V V V W W W W W
1018	Gene1017	M W W W V M V V M V M W W V V W V V V V V W W W W W
1019	Gene1018	M M M V M V M M V W W W V V V V V V W W W W W W
1020	Gene1019	M M M M M M M V V W W W V W W W W W V V V V V
1021	Gene1020	M V V M W V M W W M M V W V W V V V V V W W W W W
1022	Gene1021	M M M M M M M M M W V V V V V V W W W W W
1023	Gene1022	M M M M M M M M W W V V W W W W W V V V V V
1024	Gene1023	M V V V M W M M W W M M W V W W W W W V V V V V
1025	Gene1024	M W W V V M M M V M M W W V W W W W W V V V V V
1026	Gene1025	M V M W M M V W M M W V W V V V V V V W W W W W
1027	Gene1026	M W V V M W M M V M V W W V W V V V V V W W W W W
1028	Gene1027	M V W M M M M M V V W W W W W W W W V V V V V V
1029	Gene1028	M V V M W M W M M M M W V V V V V V W W W W W
1030	Gene1029	M M M V M V W M M M W W V W W W W W V V V V V
1031	Gene1030	M V M W M M M W W V V W V V W V V V V V W W W W W
1032	Gene1031	M M W W W M V V V M M W V V W V V V V V W W W W W
1033	Gene1032	M W W M M W M V V M M W V V V V V V V W W W W W
1034	Gene1033	M V M W M M M V M M V W W W W W W W V V V V V
1035	Gene1034	M M M M M M M V M V W W W W W W W V V V V V
1036	Gene1035	M M M M V V V V W W W W V W W V W W W W W V V V V V
1037	Gene1036	M V M W M W M W V V M M V W V V V V V W W W W W
1038	Gene1037	M W W V M V M M M M W V V W V V V V V W W W W W
1039	Gene1038	M V V V M M W W W M M V W W V W W W W W V V V V V
1040	Gene1039	M V M M W M W M V W M V W V W W W W W V V V V V
1041	Gene1040	M W V M V W W W V V M M W W V V V V V V V W W W W W
1042	Gene1041	M W V M M V M M W M W V W V V V V V V W W W W W
1043	Gene1042	M V W W M M M M V M W W V W W W W W V V V V V V
1044	Gene1043	M M M M W M M V V V W W W V W W W W W V V V V V
1045	Gene1044	M M M W W M V V V V M V W W V V V V V W W W W W W
1046	Gene1045	M V M V V W W M M W M V W V W V V V V V W W W W W
1047	Gene1046	M W V M M M M V W M W V W V V W W W W W V V V V
1048	Gene1047	M W V M M M M M M V W W W W W W W V V V V V V
1049	Gene1048	M V W W W M M V V V M V W W W V W W W W W V V V V V
1050	Gene1049	M V V V W W M W W W M V M V V W V V V V V W W W W W
1051	Gene1050	M W W W V M V V V M W M W W V V V V V V V W W W W W
1052	Gene1051	M V V W W M M M V M V V W W W V V V V V W W W W W
1053	Gene1052	M V V V V M W M M W W W W V W V V V V V V W W W W W
1054	Gene1053	M W W M W M M W M V V V V W V W W W W W V V V V V
1055	Gene1054	M V M W M V W M M W W V V V W V V V V V W W W W W
1056	Gene1055	M M M M V V V W M W M W V W V V V V V W W W W W
1057	Gene1056	M V M W M M M V M W M W V V V V V V W W W W W
1058	Gene1057	M V M W M W W W V M V V W V W V V V V V V W W W W W
1059	Gene1058	M W M W W V V V M M W V W V W W W W W W V V V V V V
1060	Gene1059	M V M W M V M M W M W V W V W W W W W V V V V V
1061	Gene1060	M V V M M M M M W W W V V W V V V V V W W W W W
1062	Gene1061	M W M V M M V M W M V V W V V V V V W W W W W W
1063	Gene1062	M V M W M W W W M V M V V W V W W W W W V V V V V
1064	Gene1063	M W V M M M M M M V V W W W W W W W V V V V V
1065	Gene1064	M V M W M W M M V V V W W W V V V V V V W W W W W
1066	Gene1065	M V W M M M M M M W W V V W W W W W V V V V V
1067	Gene1066	M M M W M M M M M W V V V V V V V W W W W W
1068	Gene1067	M V M V V M W W W W M M V W V W W W W W V V V V V
1069	Gene1068	M M V M M W M M V V M W V V V V V W W W W W W
1070	Gene1069	M W V M W W M V V M M W V W V W W W W W V V V V V
1071	Gene1070	M V W M M W M M M M V W V V V V V V W W W W W
1072	Gene1071	M W M V V W W M W V V V V W V W W V V V V V W W W W W
1073	Gene1072	M V W M M M W W M M V V W V V V V V V W W W W W
1074	Gene1073	M V W M M M W M M V V W V V V V V V W W W W W W
1075	Gene1074	M W V M M V M V M W W W V W V W W W W W V V V V V
1076	Gene1075	M W W V M M V M M M M W W W W W W V V V V V V
1077	Gene1076	M V W M M M M V M M V W W W W W W W V V V V V
1078	Gene1077	M V V W M M M W M W M V W V V V V V V W W W W W
1079	Gene1078	M V V M M W W W W V V M V W W W W W W W V V V V V V
1080	Gene1079	M M M M M V M M M W W V V V V V V W W W W W
1081	Gene1080	M W W W W M M V V V V M W V W W W W W W V V V V V V
1082	Gene1081	M M V M M W M M M W W V V V V V V V W W W W W
1083	Gene1082	M M V V W W M V W M M W V W V W W W W W V V V V V
1084	Gene1083	M M M M M M M W M V V V V V V V W W W W W W
1085	Gene1084	M W V M M M V M M M W V W W W W W W V V V V V
1086	Gene1085	M V W M M M M M M V W W V W W W W W V V V V V
1087	Gene1086	M M M M M W M M M V W W W W W W V V V V V V
1088	Gene1087	M M M M M M M M W V V V V V V V W W W W W W
1089	Gene1088	M V M M M W W M V V V W V W V V V V V W W W W W W
1090	Gene1089	M M W M M V M M V M V W W V V V V V W W W W W
1091	Gene1090	M V M W M W V V V V V W W W W W V W W W W W V V V V V
1092	Gene1091	M M M V M M V W W M W W V W W W W W V V V V V V
1093	Gene1092	M W W V V V V W M W M M V W V W W W W W W V V V V V
1094	Gene1093	M W W M V V V W W M V W M V W V W W W W W V V V V V
1095	Gene1094	M V W M M M M W M W W V V V V V V V V W W W W W
1096	Gene1095	M W V M M M V M W M W W V V V V V V V W W W W W
1097	Gene1096	M M M M M M V M W V W V W V V V V V W W W W W
1098	Gene1097	M W M M M V M M V W M W V V V V V V W W W W W
1099	Gene1098	M W V M V M W M W M W V V W V W W W W W V V V V V
1100	Gene1099	M W W M W M V V M V V V W V W W V V V V V W W W W W
1101	Gene1100	M W V M M M W M V V W W V V W V V V V V W W W W W
1102	Gene1101	M V M M M M W M M M V W W W W W W V V V V V
1103	Gene1102	M V V M M W M V M M W W V W V V V V V W W W W W
1104	Gene1103	M M W M V M M M M W W V W W W W W V V V V V V
1105	Gene1104	M W M M M V M M W M W V V V V V V V W W W W W
1106	Gene1105	M M M W M M M M V V W V W W W W W W V V V V V
1107	Gene1106	M W W V M W V V V V W W M W W V W W W W W V V V V V V
1108	Gene1107	M W M V M M W M V M W V W V V V V V V W W W W W
1109	Gene1108	M V M W M W M V M V W W V W V W W W W W V V V V V
1110	Gene1109	M W V M M M V M M M W V W V V V V V W W W W W
1111	Gene1110	M M M M M M M W W V V V V V V V V W W W W W W
1112	Gene1111	M V V W W M M M M M M W V V V V V V W W W W W
1113	Gene1112	M V W M M M M M M V W W V W W W W W V V V V V
1114	Gene1113	M M M M M M M M W W V V V V V V V W W W W W
1115	Gene1114	M V M M M M V V V W W W W V W V V V V V W W W W W
1116	Gene1115	M W W V V V M W W V M M V V W W V V V V V W W W W W
1117	Gene1116	M M V V W W W M V M M M W V V V V V V W W W W W
1118	Gene1117	M V W M M M M M V M W V W W W W W W V V V V V
1119	Gene1118	M V W M W M V M W W W M V V V W W W W W V V V V V
1120	Gene1119	M W V M M M W M M M V W V V V V V V W W W W W
1121	Gene1120	M W M M M V M W W W V V V V W V V V V V W W W W W
1122	Gene1121	M V V V V V M W M W W W W V W W W W W W W V V V V V V
1123	Gene1122	M M M M M V M M W M V W V V V V V W W W W W
1124	Gene1123	M M W M M M V M M V W W V W W W W W V V V V V
1125	Gene1124	M M M M M M M V M W W W W W W W V V V V V V
1126	Gene1125	M W M M V M V M M V W W W W W W W W V V V V V V
1127	Gene1126	M V W M M M M M W M W V V V V V V V W W W W W
1128	Gene1127	M V W M W M M V M M M V W V V V V V W W W W W
1129	Gene1128	M W V M M M M M M V W W W W W W W V V V V V V
1130	Gene1129	M W M W W M V V V V W M W W V V V V V V V W W W W W
1131	Gene1130	M W M V M M M M M V V W W W W W W W V V V V V
1132	Gene1131	M M M M M M M W M V V W V V V V V W W W W W
1133	Gene1132	M V M W M W M M M M V V V V V V V W W W W W W
1134	Gene1133	M V M M M M M M V W V W V V V V V W W W W W W
1135	Gene1134	M M M M M M M W W V V V W V V V V V W W W W W
1136	Gene1135	M M W M M M V V V V W W W V W W W W W W V V V V V
1137	Gene1136	M W V M M M V M M V V W W W W W W W W V V V V V
1138	Gene1137	M W M M W M M M V W V V V W V V V V V W W W W W
1139	Gene1138	M W V M M V M M W M V W W V W W W W W V V V V V
1140	Gene1139	M M M V M V M W W M V W V W V V V V V W W W W W
1141	Gene1140	M W W W M V V V M M V W M W V V V V V V W W W W W
1142	Gene1141	M V V W M W M M M M V V W V V V V V W W W W W W
1143	Gene1142	M M M M M M M M V V W W W W W W W V V V V V
1144	Gene1143	M W M M V M W M W M V V W V W W W W W V V V V V
1145	Gene1144	M W M V V V M W W V M V W W W V W W W W W V V V V V
1146	Gene1145	M W V W V M M M M M M W V V V V V V W W W W W
1147	Gene1146	M M M M M M W M W V V W V V V V V V W W W W W
1148	Gene1147	M V V V W M W M W M W W V V V W V V V V V W W W W W
1149	Gene1148	M W M W M W V M M V W V V V W V V V V V W W W W W
1150	Gene1149	M W M V M W V V M M M V W V V V V V W W W W W W
1151	Gene1150	M W W V V V V W M W M M M V W V V V V V W W W W W
1152	Gene1151	M W W W V W W V M W V V M V V W V V V V V V W W W W W
1153	Gene1152	M V M W M M M M W V V W V V V V V V W W W W W W
1154	Gene1153	M V V V V W W W W W W M V V V W W V W W W W W V V V V V
1155	Gene1154	M W W V M V M M V W M W V V W V V V V V W W W W W
1156	Gene1155	M V W M M M W M M V V W V W W W W W W V V V V V
1157	Gene1156	M M M M M V M M M W V W W W W W W V V V V V
1158	Gene1157	M V M W M M M M M M W V V V V V V W W W W W
1159	Gene1158	M W M V V V V M W M W M V W W W W W W W V V V V V
1160	Gene1159	M W V M M V M V W W M V V W V V V V V W W W W W W
1161	Gene1160	M V V W W W V W V W M M V V V W V V V V V W W W W W W
1162	Gene1161	M M M M M M M W W V V W V W W W W W V V V V V
1163	Gene1162	M M M M M M M M W W V V V V V V V W W W W W
1164	Gene1163	M M M W M M M W W V V V V W W W W W W V V V V V
1165	Gene1164	M M M M W V V M W M W W V W W W W W V V V V V V
1166	Gene1165	M V M M M M W M W W V V V V V V V V W W W W W W
1167	Gene1166	M M V M M W M V W W W V V V W V V V V V W W W W W
1168	Gene1167	M W V M M M M W V M W V V W V V V V V W W W W W
1169	Gene1168	M W M V V M M W W V V V W W V W V V V V V W W W W W
1170	Gene1169	M V V M V W W W W W V M W V V V W V V V V V W W W W W
1171	Gene1170	M M M M M M M M W V W V V V V V V W W W W W
1172	Gene1171	M W V V V V W W W M M M V W V V V V V V W W W W W W
1173	Gene1172	M V V V W M W W M V M M V W V V V V V W W W W W W
1174	Gene1173	M V W M M M M W M V W V W V W W W W W V V V V V
1175	Gene1174	M V V M M W W M M M W V W W W W W W V V V V V V
1176	Gene1175	M V V W V M W M M W M M W V V V V V V W W W W W
1177	Gene1176	M V W M M M M M V M W W V V V V V V W W W W W
1178	Gene1177	M M M M M V M M V W W V W V V V V V W W W W W
1179	Gene1178	M W W M W V V V M V M M V W W W W W W W V V V V V
1180	Gene1179	M M M M M M M M W W V V V V V V V W W W W W
1181	Gene1180	M W V M M M M M V W V V W W W W W W W V V V V V
1182	Gene1181	M V V W M V W M W M M W V V W V V V V V W W W W W
1183	Gene1182	M M M M M M M M V V W W W W W W W V V V V V
1184	Gene1183	M M M M M M M M M V W W W W W W V V V V V
1185	Gene1184	M W M M M W W V V V V V W W V W V V V V V W W W W W
1186	Gene1185	M M M M M W V M M V V W W W W W W W V V V V V
1187	Gene1186	M M W M M M M V M W V W V W W W W W V V V V V
1188	Gene1187	M W M V M M M M M V V W W V V V V V W W W W W
1189	Gene1188	M V V W M M V M W W V V W W V W V V V V V W W W W W
1190	Gene1189	M M M M M M M V M W W V W W W W W V V V V V
1191	Gene1190	M M M M M M M M V W V W W W W W W V V V V V
1192	Gene1191	M V W W W V V M M M W W W V V W W W W W V V V V V V
1193	Gene1192	M W W M V W M V W W W V V V V W V W W W W W V V V V V
1194	Gene1193	M W M M V M M M M V V W W W W W W W V V V V V
1195	Gene1194	M W M M M M V V M W W V W V W W W W W V V V V V
1196	Gene1195	M M M M M M M M M W W W W W W V V V V V V
1197	Gene1196	M M M M W M W M M V V V W W W W W W V V V V V
1198	Gene1197	M W W W V V M V M M M M W V V V V V V W W W W W
1199	Gene1198	M W W M V V V M W V V M W W W V W W W W W V V V V V
1200	Gene1199	M M M M M M M V V W W V W W W W W W V V V V V
1201	Gene1200	M W M W M W M W V V V V W V W V W W W W W V V V V V
1202	Gene1201	M V V W W W M V M V M W M W V V V V V V W W W W W
1203	Gene1202	M M M M M M M M M W W W W W W V V V V V V
1204	Gene1203	M W M M V M M M M W V W V V V V V V W W W W W
1205	Gene1204	M W M M V V V M M W W V V W W W W W W W V V V V V
1206	Gene1205	M W M M W M M V V V W W V W V W W W W W V V V V V
1207	Gene1206	M M M M M V V V V W W W W V W V V V V V W W W W W
1208	Gene1207	M V M W W W M W V V M V V W W V W W W W W V V V V V
1209	Gene1208	M M M M M V W M V M V W W W W W W W V V V V V
1210	Gene1209	M M M V W M M M M M V W W W W W W V V V V V
1211	Gene1210	M M M M M M M M V V W W W W W W W V V V V V
1212	Gene1211	M W W M V V M M M M V V W W W W W W W V V V V V
1213	Gene1212	M M M W V M M M V M W W W W W W W V V V V V V
1214	Gene1213	M W M V M V V V V W W W W W V V W V V V V V W W W W W
1215	Gene1214	M V M W M M M M M M V W W W W W W V V V V V
1216	Gene1215	M V W M M W M W V V V V V W W V V V V V W W W W W W
1217	Gene1216	M W V M M M M M M M W V V V V V V W W W W W
1218	Gene1217	M W W V M V M W M V M W W V V V V V V V W W W W W
1219	Gene1218	M M M M V M W M M M V W W W W W W V V V V V
1220	Gene1219	M V V V M W W V W V M W M W W V W W W W W V V V V V
1221	Gene1220	M V V V W W W M M M W V M V W W W W W W V V V V V
1222	Gene1221	M M M W M M M M V V W W V W W W W W V V V V V
1223	Gene1222	M V V M W W M M M M W V W V V V V V V W W W W W
1224	Gene1223	M M M V W W V V M V W W W V W V W W W W W V V V V V
1225	Gene1224	M M M M W M V M M V V W W W W W W W V V V V V
1226	Gene1225	M M W W W W W M V V V V M V W V W W W W W V V V V V
1227	Gene1226	M W M M V M M M M M W V V V V V V W W W W W
1228	Gene1227	M V V W W W V M V V M W M V W W V V V V V W W W W W
1229	Gene1228	M M V M M W M M W W V V W V W W W W W V V V V V
1230	Gene1229	M V V W M W M M V M M W W V W W W W W V V V V V
1231	Gene1230	M W W W M V V V V W M M V W V W W W W W W V V V V V
1232	Gene1231	M V V V W M W W W W V M V V V W V V V V V W W W W W W
1233	Gene1232	M W W V M V M M M M M W V V V V V V W W W W W
1234	Gene1233	M M M M V M V V V M W W W W V V V V V W W W W W
1235	Gene1234	M V M W M M M M M M V W W W W W W V V V V V
1236	Gene1235	M W W V M M V M W M M V V W V V V V V W W W W W
1237	Gene1236	M W V V W M W W M W V V V V W V W V V V V V W W W W W
1238	Gene1237	M V W W M V M W V M M M V V V V V V W W W W W W
1239	Gene1238	M V V M W W W W V M V V V W W V W V V V V V W W W W W
1240	Gene1239	M W W W V V V V V W M W M W W V V V V V V V W W W W W
1241	Gene1240	M M M M V W M W W W V V V W V W W W W W V V V V V
1242	Gene1241	M M M M M M M M W V W V V V V V V W W W W W
1243	Gene1242	M V V M W W W W V V M V V W W V V V V V V W W W W W W
1244	Gene1243	M M M M M W V M V M V W W V V V V V W W W W W
1245	Gene1244	M W M V M M M M M V V W V V V V V W W W W W W
1246	Gene1245	M M M W V M M W M V V V W V V V V V W W W W W W
1247	Gene1246	M M M M V M V M W W W W V W W W W W V V V V V V
1248	Gene1247	M W W V M M W V M V M W V W V V V V V V W W W W W
1249	Gene1248	M W M M V M M M M V V W W V V V V V W W W W W
1250	Gene1249	M V M W M V V V V W W W W W V W W W W W W V V V V V V
1251	Gene1250	M V W M M M M M M M V W W W W W W V V V V V
1252	Gene1251	M W M M M M W W V V V V W V W V V V V V W W W W W
1253	Gene1252	M V W M V M M W M W V W V V V V V V V W W W W W W
1254	Gene1253	M W M V M V M W M M V V W V V V V V W W W W W W
1255	Gene1254	M W M V M V V V M W W W W V W V V V V V V W W W W W
1256	Gene1255	M V W M M M M M M W V W V V V V V V W W W W W
1257	Gene1256	M W W V V M M M M M W V V W V V V V V W W W W W
1258	Gene1257	M M M V M W M M M W W V V V V V V V W W W W W
1259	Gene1258	M V V V V M W W W W M M V V W W W W W W W V V V V V
1260	Gene1259	M M M M M M V M M W V V V V V V W W W W W W
1261	Gene1260	M V M W M M M M M V W V W V V V V V W W W W W
1262	Gene1261	M M M M W M M M V M V V V V V V W W W W W W
1263	Gene1262	M M M M M M M V M W V V V V V V W W W W W W
1264	Gene1263	M V V W M W W M M M V V W V V V V V V W W W W W W
1265	Gene1264	M W M W M V V M M V V W W V W V V V V V W W W W W
1266	Gene1265	M M M M M M M M M W V V V V V V W W W W W
1267	Gene1266	M W W V M M V V W M M V W V W V V V V V W W W W W
1268	Gene1267	M M M M M M V M M V W W V V V V V W W W W W
1269	Gene1268	M W V W V M M M W M M V V W W W W W W V V V V V
1270	Gene1269	M V W W M W W M M V V V V W W V W V V V V V W W W W
1271	Gene1270	M W V M V M M M V V W W V W W V V V V V W W W W W
1272	Gene1271	M V M M M M W M W V M V W W W W W W V V V V V
1273	Gene1272	M W V V V V M M W W M W M V V V V V V W W W W W W
1274	Gene1273	M W W M V V M W W W M V V V W V W W W W W V V V V V
1275	Gene1274	M V W M M W M W M V M V V V V V V V W W W W W W
1276	Gene1275	M V W M M M V M M V W W V W V V V V V W W W W W
1277	Gene1276	M V M M W M M V W W W V V W V W W W W W V V V V V
1278	Gene1277	M W W M V V M M M M V V W V V V V V W W W W W W
1279	Gene1278	M W M V M M M V M W W V V V V V V V W W W W W W
1280	Gene1279	M V V W W M M M M M M V V V V V V W W W W W W
1281	Gene1280	M V W M M M M M M W W V V V V V V V W W W W W
1282	Gene1281	M V M W W V V M M W W W V V W V V V V V V W W W W W
1283	Gene1282	M V M W M M W V V M M W V W V V V V V W W W W W
1284	Gene1283	M W W W V V V V M M M W W V W V V V V V V W W W W W
1285	Gene1284	M M M M M M W M M V W W W W W W V V V V V V
1286	Gene1285	M V W M W M V M M M M W V W W W W W V V V V V
1287	Gene1286	M W M M V M M M M W V W V V V V V V W W W W W
1288	Gene1287	M W M V M M M M M W W V W W W W W V V V V V V
1289	Gene1288	M M M W W M M V M V V V W W W W W W W V V V V V
1290	Gene1289	M V V V V V M V W W W W W V W W V W V V V V V W W W W W
1291	Gene1290	M M M M M M M V M V W W V V V V V W W W W W
1292	Gene1291	M V W M W M V M M V M V W W W W W W W V V V V V
1293	Gene1292	M V V M W M W M M M V W V W W W W W W V V V V V
1294	Gene1293	M M M M M M M M W W V V V V V V V W W W W W
1295	Gene1294	M M M M M M M M W W V V V V V V V W W W W W
1296	Gene1295	M V V W W W W W W V M V V V M V V V V V V W W W W W W
1297	Gene1296	M W M V M V M V W M W W V W V V V V V V W W W W W
1298	Gene1297	M W W W M M V V V V V M W W W V W W W W W V V V V V
1299	Gene1298	M M M M W M M W M V V V W V V V V V W W W W W
1300	Gene1299	M M V V V W W W W W W V V V W V W V W W W W W V V V V V
1301	Gene1300	M V W W V M W W M M W V V V V W V V V V V W W W W W
1302	Gene1301	M V W M M M M M M W V W V V V V V V W W W W W
1303	Gene1302	M M M M V M M M M W V W W W W W W V V V V V
1304	Gene1303	M V W M M W M M V M W V W V W W W W W V V V V V
1305	Gene1304	M M W M M V W W M V V V V W V V V V V W W W W W W
1306	Gene1305	M V W M M M M W M V V V W W V V V V V W W W W W
1307	Gene1306	M M M M M M M M W V V V V V V V W W W W W W
1308	Gene1307	M M V M M M W M M M W V V V V V V W W W W W
1309	Gene1308	M M W M M M M V V V W V W V V V V V W W W W W W
1310	Gene1309	M W M M M M M M V V W W V W W W W W V V V V V
1311	Gene1310	M W M V M M W V M M W V W V W W W W W V V V V V
1312	Gene1311	M V W V M M W M W M M V W V W W W W W V V V V V
1313	Gene1312	M W V M M W M V M V M W W V W W W W W V V V V V
1314	Gene1313	M W V M M M V M V V W W W W V W W W W W V V V V V
1315	Gene1314	M V W M M M M M M V V W W W W W W W V V V V V
1316	Gene1315	M M M M M M M M W W V V V V V V V W W W W W
1317	Gene1316	M M M M M W M V M M V V V V V V W W W W W W
1318	Gene1317	M M M V M V V V M W W W W W V W W W W W V V V V V
1319	Gene1318	M M M M M V W W M M W V V W W W W W V V V V V
1320	Gene1319	M W M M M M V V M M W V W V V V V V W W W W W
1321	Gene1320	M W V M M M W W M V V V V W V V V V V W W W W W W
1322	Gene1321	M V M M M M W V M M W V W V V V V V W W W W W
1323	Gene1322	M V M W M M M W M W V V W V W W W W W V V V V V
1324	Gene1323	M W W V V W M M M W V V V W V W W W W W W V V V V V
1325	Gene1324	M W W V M M V M M M V W V V V V V V W W W W W W
1326	Gene1325	M M V M M M W W M M V W V V V V V V W W W W W
1327	Gene1326	M V M M M V M W M W W V W V V V V V V W W W W W
1328	Gene1327	M M M M W M V V M M W W V W W W W W V V V V V
1329	Gene1328	M M W V M M M M M W V V W V V V V V W W W W W
1330	Gene1329	M W V M M M M M M W V W W W W W W V V V V V V
1331	Gene1330	M V M M M M M M W V W V W V V V V V W W W W W
1332	Gene1331	M W V M M M M W M V V V W W V V V V V W W W W W
1333	Gene1332	M M M M M M V M M V W W W W W W W V V V V V
1334	Gene1333	M V M W M W M M V V V W W W V W W W W W V V V V V
1335	Gene1334	M W W W V V M M V M M W W V V V V V V V W W W W W
1336	Gene1335	M W W W W M V V V V M V M W W V V V V V V W W W W W
1337	Gene1336	M M M M W M V M V M W W V V V V V V W W W W W
1338	Gene1337	M M M M M M M M M V W V V V V V W W W W W
1339	Gene1338	M W V V V W M W W M V V V W W V W V V V V V W W W W W
1340	Gene1339	M W W V V M V V M M W W V W V V V V V V W W W W W W
1341	Gene1340	M V W M M M M M M M W W W W W W V V V V V V
1342	Gene1341	M V V V M W W M W V V V W W V W W V V V V V W W W W W
1343	Gene1342	M W M W M V V V V M V W W W V W V V V V V W W W W W
1344	Gene1343	M W W V V M M M M W V M V V V V V V W W W W W W
1345	Gene1344	M W M V M W W W M V V V V W V W V V V V V W W W W W
1346	Gene1345	M W V M M M M M W M W V V V V V V V W W W W W
1347	Gene1346	M M V M M M W M M V V W V V V V V W W W W W W
1348	Gene1347	M W M V M M W M V M M V V V V V V W W W W W W
1349	Gene1348	M W W V V M V M V M W W W V V W V V V V V W W W W W
1350	Gene1349	M M V M M M W M M M W V V V V V V W W W W W
1351	Gene1350	M M M M M V M M V W W V W W W W W W V V V V V
1352	Gene1351	M V V M W W M V M W M M V W V V V V V W W W W W
1353	Gene1352	M M M M M M M M V V W W W W W W W V V V V V
1354	Gene1353	M W M M M V V M M V W W W V W W W W W V V V V V
1355	Gene1354	M W W V M M V M M M V W W W W W W W V V V V V V
1356	Gene1355	M V W M M M M M M V V W W V V V V V W W W W W
1357	Gene1356	M V M W M W M V M M W V W V V V V V V W W W W W
1358	Gene1357	M V M W M M M M M W W V V V V V V V W W W W W
1359	Gene1358	M W M M V V W W M V M V V W V V V V V W W W W W W
1360	Gene1359	M M M M V M V M M W W V W V V V V V W W W W W
1361	Gene1360	M W V M V M W M W M M V V V V V V V W W W W W W
1362	Gene1361	M W V M M M M M V M V W W W W W W W V V V V V
1363	Gene1362	M M M M V M M M W W V V W V V V V V W W W W W
1364	Gene1363	M V M W M M W V V V M W W V W W W W W W V V V V V
1365	Gene1364	M V M M M W V M V W W W V V V W V V V V W W W W W
1366	Gene1365	M W M M V M W M V V V W W W V W W W W W V V V V V
1367	Gene1366	M W M V M M M M W W V V W V W W W W W V V V V V
1368	Gene1367	M M W V M M W M V M V W V W V V V V V W W W W W
1369	Gene1368	M M M M W V M M W M V W V W W W W W V V V V V
1370	Gene1369	M M M M M M M M W V W V V V V V V W W W W W
1371	Gene1370	M V M W W M V V V M W W W V V W V V V V V W W W W W
1372	Gene1371	M M M M V M W M M M V W W W W W W V V V V V
1373	Gene1372	M V V W W V M W W W W V V V V V W V V V V V W W W W W W
1374	Gene1373	M V V V V M W V M W M W W W W V W W W W W V V V V V
1375	Gene1374	M W M V M M W M M W V V V W W W W W W V V V V V
1376	Gene1375	M M M M W M W W V V W V V V W V V V V V W W W W W
1377	Gene1376	M V W V W M V V M W M M W V W V V V V V W W W W W
1378	Gene1377	M W V M M M V W M W M V W V W W W W W V V V V V
1379	Gene1378	M W W V V V M M W M W M V V V V V V V W W W W W W
1380	Gene1379	M M W M W M M V V M W V W V W W W W W V V V V V
1381	Gene1380	M V V M M W M M M M W W V V V V V V W W W W W
1382	Gene1381	M V V V M W W W M V M V W W V W W W W W W V V V V V
1383	Gene1382	M W W M V M M W W V V V V W V W V V V V V W W W W W
1384	Gene1383	M V M W M M M M M W V V V V V V V W W W W W W
1385	Gene1384	M W W M V M V M M M V V W W W W W W W V V V V V
1386	Gene1385	M W M M V M M M V M W V W W W W W W V V V V V
1387	Gene1386	M V M M W W M W M W V V V W V V V V V V W W W W W
1388	Gene1387	M V V M V W W W M M M V V W W W W W W W V V V V V
1389	Gene1388	M W V M M M M M M V W V W W W W W W V V V V V
1390	Gene1389	M V M W W M M V M V V W W V V V V V V W W W W W W
1391	Gene1390	M V M M W W M V V V V W W W V W W W W W W V V V V V
1392	Gene1391	M W M W W W M V V V V V V W W W V V V V V V W W W W W
1393	Gene1392	M M W M M V V M V V W W W W V W W W W W V V V V V
1394	Gene1393	M W W V M M V M M M W V W V V V V V V W W W W W
1395	Gene1394	M W W M M M V V V M V W W W V W W W W W V V V V V
1396	Gene1395	M W V M W M M W V V V V W W V V V V V V W W W W W W
1397	Gene1396	M W M M V M M M W V V W W V W W W W W V V V V V
1398	Gene1397	M W M W W M M M V V V V W V V V V V V W W W W W W
1399	Gene1398	M W W M V M V M M M M V W V V V V V W W W W W
1400	Gene1399	M V V M W W M M M W M W V V V V V V V W W W W W
1401	Gene1400	M V W M M M M M M W W V V V V V V V W W W W W
1402	Gene1401	M V M M M W M M M W V V W V V V V V W W W W W
1403	Gene1402	M M V M V M W M M M V W V V V V V W W W W W W
1404	Gene1403	M V V W W M M V M V M W V W W V V V V V W W W W W
1405	Gene1404	M W M M M V V W W M W V V V W V V V V V W W W W W
1406	Gene1405	M M W M M M V M W M V V W V V V V V W W W W W
1407	Gene1406	M W V V W W M W M V V M M W V V V V V V W W W W W
1408	Gene1407	M M V V M W W W M M V M V W V V V V V W W W W W
1409	Gene1408	M W M V M M M M M W W V V W W W W W V V V V V
1410	Gene1409	M V V W M M W M W V M V W V W W W W W W V V V V V
1411	Gene1410	M W M V M M M M M V V W W W W W W W V V V V V
1412	Gene1411	M M M M M V M W M W V W V V V V V V W W W W W
1413	Gene1412	M W V W M M M V M W M W V V W W W W W V V V V V
1414	Gene1413	M V M W M M W M W V V V W V W V V V V V W W W W W
1415	Gene1414	M M M M M W V W M V W V W W W W W W V V V V V V
1416	Gene1415	M W M M M M M V M W W V V W W W W W V V V V V
1417	Gene1416	M M M M M M W M V V V W V V V V V W W W W W W
1418	Gene1417	M W M W M W M W M V V V V V W V V V V V W W W W W
1419	Gene1418	M W M V M M M V V V W W W W V W W W W W V V V V V
1420	Gene1419	M V W M M M M M V M V W W W W W W W V V V V V
1421	Gene1420	M V M W M M M M M M W V V V V V V W W W W W
1422	Gene1421	M M V M W M M W W W V V V V W V V V V V W W W W W
1423	Gene1422	M M M M W M M M V V V W W W W W W W V V V V V
1424	Gene1423	M W V V M W M W M V M W W V V V V V V V W W W W W
1425	Gene1424	M M M M M M M M V W V W W W W W W V V V V V
1426	Gene1425	M W V M M M M M V M W W V V V V V V W W W W W
1427	Gene1426	M W V M M M M V V M W W W V W W W W W V V V V V
1428	Gene1427	M M M M V M W M M V V W W W W W W W V V V V V
1429	Gene1428	M V M W W M M V V V W W W V W V V V V V V W W W W W
1430	Gene1429	M W V M M M M M M W V V W W W W W W V V V V V
1431	Gene1430	M W V M W M M V M M V V W W W W W W W V V V V V
1432	Gene1431	M V V M W V V V V W W W W W W V W V W W W W W V V V V V
1433	Gene1432	M W M V V M W M W M M V V W W W W W W V V V V V
1434	Gene1433	M W M V M V M M M M V W V V V V V W W W W W W
1435	Gene1434	M V M M M W M W M W V V V W V V V V V W W W W W
1436	Gene1435	M V M W M M M M M V V W W W W W W W V V V V V
1437	Gene1436	M V V W W W M M M M V M V V V V V V W W W W W W
1438	Gene1437	M W W W M V V M V M V V W W W V W W W W W V V V V V
1439	Gene1438	M M M V M W M V M W W V W V W W W W W V V V V V
1440	Gene1439	M M M M V M M W M V W W V W W W W W V V V V V
1441	Gene1440	M M M M M M M M M V V V V V V W W W W W W
1442	Gene1441	M V V M W V V M W W M V W W V W W W W W W V V V V V
1443	Gene1442	M W M V M M M W M M W V V V V V V V W W W W W
1444	Gene1443	M W V V W M M V W W W W V V V W V W W W W W V V V V V
1445	Gene1444	M M W W M M V V M M M W V V V V V V W W W W W
1446	Gene1445	M M W M W M V V V V V W W V W W W W W W W V V V V V
1447	Gene1446	M W M V V V W V M W M W W V V W V V V V V W W W W W
1448	Gene1447	M W M V W M M V M M M V W W W W W W V V V V V
1449	Gene1448	M W W M M V M V V V M W W W W W W W W V V V V V V
1450	Gene1449	M M M W V V V M W W V M W V W W W W W W V V V V V
1451	Gene1450	M V W W M M V W W M V M W V W V W W W W V V V V V
1452	Gene1451	M V W M M M M W V M M V W W W W W W V V V V V
1453	Gene1452	M W M W M W V V V M M V V W W W W W W W V V V V V
1454	Gene1453	M M W M V M M V V M W W V V V V V V W W W W W W
1455	Gene1454	M V M W M W M M V M V W W V W W W W W V V V V V
1456	Gene1455	M V V V V W W W W W W V V V M W W V V V V V V W W W W W
1457	Gene1456	M W M V M M M M M V V W W W W W W W V V V V V
1458	Gene1457	M V V M M W W M M M V W V W V V V V V W W W W W
1459	Gene1458	M V V V M W W M V M M W V W W W W W W W V V V V V
1460	Gene1459	M W V V V M W W M M M W W V W W W W W V V V V V V
1461	Gene1460	M V W M M M V M W V V W W V W V V V V V W W W W W
1462	Gene1461	M M M M M M V M W W V W V W W W W W V V V V V
1463	Gene1462	M W M V M V V W W W M V W W V V W W W W W V V V V V
1464	Gene1463	M M W M M V V M W W V W V V W V V V V V W W W W W
1465	Gene1464	M M M M M W W M W V V V V W W W W W W V V V V V
1466	Gene1465	M W M V V V V M W W W W W V V V W V V V V V W W W W W
1467	Gene1466	M W W W V V M M M V V M V W W V V V V V W W W W W
1468	Gene1467	M V M M M W M M V M V W V V V V V W W W W W W
1469	Gene1468	M M M M M M M M W W V V V V V V V W W W W W
1470	Gene1469	M M M M M V M M W V W W W W W W W V V V V V V
1471	Gene1470	M W W V M M V M M M M W V W W W W W V V V V V
1472	Gene1471	M V W M M M M V M V W W W W W W W W V V V V V V
1473	Gene1472	M M W W M V V M M M M W V V V V V V W W W W W
1474	Gene1473	M V V V W W W W W W W W V V V V V W V V V V V V W W W W W
1475	Gene1474	M M M M M M M W W V V V W V V V V V W W W W W
1476	Gene1475	M V V V W V M W W M W V W W V W V V V V V V W W W W W
1477	Gene1476	M V V W W M M V M V W M W W V V V V V V W W W W W
1478	Gene1477	M W W M V M V V V M W W V W V W W W W W W V V V V V
1479	Gene1478	M W M V M W M M M M V W V W W W W W V V V V V
1480	Gene1479	M V M M V V M W W W M W V W V V V V V V W W W W W
1481	Gene1480	M V M W V M M M M V V W W W W W W W W V V V V V
1482	Gene1481	M V V W M M W M W W W V V V V W V V V V V W W W W W
1483	Gene1482	M M M M M W M M M V W W W W W W V V V V V V
1484	Gene1483	M V W M W M M M M V V V W W W W W W W V V V V V
1485	Gene1484	M V V V V W W W M W M W V V W V W V V V V V W W W W W
1486	Gene1485	M V M W M M M M W V V W V V V V V V W W W W W W
1487	Gene1486	M M V M M V M W W W W V V W W W W W W V V V V V V
1488	Gene1487	M W V M M V M M M V W W V W V V V V V W W W W W
1489	Gene1488	M W W W V V M M M V M V V W W W W W W W V V V V V
1490	Gene1489	M W M V M M M W W W V V V V W W W W W W V V V V V
1491	Gene1490	M M W V M V M M M M W V W W W W W W V V V V V
1492	Gene1491	M W M M M V M V M W W V W W W W W W V V V V V V
1493	Gene1492	M V W M M M M M W W V V V W V V V V V W W W W W
1494	Gene1493	M W M V M M M M V M W W V V V V V V W W W W W
1495	Gene1494	M V V V W W M V V W W W M M W V V V V V V W W W W W
1496	Gene1495	M W W V M M V V V V M W W W V W W W W W W V V V V V
1497	Gene1496	M V V V W M W M W V M V W W V W V V V V V W W W W W
1498	Gene1497	M W V M V M M M W M W V W V V V V V V W W W W W
1499	Gene1498	M W W V V M M M M V V V W W W V V V V V W W W W W
1500	Gene1499	M M M M M M M M M V W W W W W W V V V V V
1501	Gene1500	M V M W M M V M V V M W M M V V M W W W W
1502	Gene1501	M M M M M M M M M M M M M M M
1503	Gene1502	M M V M W M M M M M M M M V M V W W
1504	Gene1503	M W V M V M M M W M M V V V M V M W W W W
1505	Gene1504	M W M M W V V M M M M M M W M V M V W
1506	Gene1505	M W M V V V V V V W M W W W M M V V V M W W W W
1507	Gene1506	M M M M M M M M V M M V V W M V W W W
1508	Gene1507	M V W M M V M V M W M M M W M M M M
1509	Gene1508	M W M M M V M M M M M M W M W M V V
1510	Gene1509	M M M V M M M M M W V V V W W M M M W
1511	Gene1510	M W W M V M V M W V V W M M M V M V M W W
1512	Gene1511	M M M M W V W M M V M V M M W M W W V V
1513	Gene1512	M V V M W M M W M W M M V M V M V M W W
1514	Gene1513	M M M M M M M M M M M M M M M
1515	Gene1514	M V W M M M M M M M M V V M W W W M V
1516	Gene1515	M W V M M M M M M M M M M M M M
1517	Gene1516	M V W W W M V V M V M V M W W W W M V M V V W
1518	Gene1517	M M M M M W M V V V V V V V M M W W W W W W
1519	Gene1518	M V V M W W W W W M M V M V V V M M V V W W W
1520	Gene1519	M V W M M M M M M M M M M M M M
1521	Gene1520	M V V W W V M M M W W M M M W V V V V V W W W
1522	Gene1521	M V V M V W M W W M M M M M M M M V W
1523	Gene1522	M M M M M M M M M M M M M M V W
1524	Gene1523	M W W M M M W W M V M V M W V V V V V V W W W
1525	Gene1524	M M M M M M M M M M M M M M W V
1526	Gene1525	M M M M M W M V M M M M M M M M
1527	Gene1526	M W M M V M M M M M M M M V M M W
1528	Gene1527	M M W M W M V V W M W W V M V V V M M W M
1529	Gene1528	M M V M M M W M M M W M V V M M W W V
1530	Gene1529	M W M V V V M W M M M W M M V M M W M
1531	Gene1530	M M M M M M M V M W M M M M M V W
1532	Gene1531	M M M M V V V M W W M W W M M M V V M W
1533	Gene1532	M M M M M M M M M M M M M M M
1534	Gene1533	M W M W M W M V V V M M M M M V M V W W
1535	Gene1534	M W W W V V V M W W W W W M M M V M W V V V V V
1536	Gene1535	M W W V M V V M M M M W W W M V V M M V W
1537	Gene1536	M M M M M M M M M M M M M M M
1538	Gene1537	M V W M M M M M M M M W V M M M M
1539	Gene1538	M W W V V M W M W W M W M M V M V V V V V W W
1540	Gene1539	M W W W V V M V M V M M W M M M W M M V
1541	Gene1540	M M M M M M M M W M M M W W W V V V V
1542	Gene1541	M V V M W W W M M M V M M M M V M M W
1543	Gene1542	M M V M M V V W W W W M W M W V V V V V M W W
1544	Gene1543	M W M M V V M M W W M M W W W V V V V V V W W
1545	Gene1544	M V M W V V V W M W W W W W M V V M V V V V W W W
1546	Gene1545	M M W V M M M M M M M M M M M M
1547	Gene1546	M W M W M W V V V M M M M M M M W M V
1548	Gene1547	M M V V M M W W W M V M M M W V M V V W W
1549	Gene1548	M V V M M W V W M M M W M W M M W M V V
1550	Gene1549	M W M V V W W V M M M M M M M M M M
1551	Gene1550	M M M M M M M V V M W W W W V V W M M V
1552	Gene1551	M W M W V V M W M M V V M V V V M W W M W W
1553	Gene1552	M V M M W M M W M V M V M V M M W M W
1554	Gene1553	M M M M M M M M M M M M W M W V V
1555	Gene1554	M W W M V V M V M W M M M M M M M V W
1556	Gene1555	M W M M W M W M W W W M V V V M V V W W V V V
1557	Gene1556	M M M W W W W W V M V V V V V V V M M W M W W
1558	Gene1557	M M M M M M M M W M V M M M M V W
1559	Gene1558	M W W W M M V M V M V V M M W W M V W W V V
1560	Gene1559	M W W W W W M V V M V V M V M M V M W W W V V
1561	Gene1560	M M M M M M M M M M M M M M M
1562	Gene1561	M M M M M M V M W W V M M M M M M
1563	Gene1562	M V M M V V M V M V V W W V M V V W W W W W W W
1564	Gene1563	M V M M W W W M V M M V M V M M W M M
1565	Gene1564	M M M M M M M M W M M W V V M M M
1566	Gene1565	M M M M W W W M V V V V V M W V M W M W W V
1567	Gene1566	M V V V M V M W W W W M V M M W W W M V M V
1568	Gene1567	M V M W M M M W V M V M W W V M W W M V V
1569	Gene1568	M W W M M V V M W M V M W V V W W W M W V V V
1570	Gene1569	M W W W V M V V V M V V M W M W W M W W W V V V
1571	Gene1570	M V V M V V M W W W M W W W M M V V V M M W
1572	Gene1571	M W W W M V V V M M M M M M M M M W V
1573	Gene1572	M W M W V V V W M M M M M M M M M M
1574	Gene1573	M V M W W W M V M V V M M M M V V V W W W W
1575	Gene1574	M V V V M W M W M W M W M M V V M V V W W W
1576	Gene1575	M W M V W V M M M M M M M M M V M W
1577	Gene1576	M W W W M W V V M V V V W M W M V V V V V W W W W
1578	Gene1577	M V V M W W W M M V V M M M M W M M V W
1579	Gene1578	M W M V M M M M M M M M M W M W V V
1580	Gene1579	M W M V M W V W W M V M M M V M M W M V
1581	Gene1580	M M W M V M M M M M M M M M M M
1582	Gene1581	M W V V M M M W M M M M M V W M W M V
1583	Gene1582	M M M M M M M M M M M M W M M V
1584	Gene1583	M V M W M M M M M M M M M M M V W
1585	Gene1584	M W M V M M M M W M V W W W W M V V V V V W
1586	Gene1585	M W W W W V V V V V V W M W M M M M M M W V
1587	Gene1586	M V M M M W W M M M V V W W W M M M V V
1588	Gene1587	M W M V V M W W M W M V M V W V W M M V M
1589	Gene1588	M W W V M V V V M W M V V V V W W W W V W W W W V V
1590	Gene1589	M M M M W V M M M M M M M M M M
1591	Gene1590	M M W M M V V V M W W W W W W W M V V V W V V V
1592	Gene1591	M W W W W W M V V V V V M M V M V V V V W W W W W
1593	Gene1592	M W V M M W M V V V M W M M M W M V M W
1594	Gene1593	M V M V M W W W M V V M M W M M M V M W
1595	Gene1594	M M M V M M W W W W W M M V V V M M M V
1596	Gene1595	M M M M V W W M V M M M M V M W W W V V
1597	Gene1596	M W M V M V V V W W W V M M M M W M V V W W
1598	Gene1597	M M W M W W M V V M W W M M M W V V V V V W
1599	Gene1598	M M M M M M M M M M M M M M M
1600	Gene1599	M W M V M V M M M W W V V W W W V V M M W V
1601	Gene1600	M W M W W M V M V M W M W W W V M M V V V V
1602	Gene1601	M V M M M M W M W M W V M M V V V M W W
1603	Gene1602	M V M W M M M M M M M M V M W W M V
1604	Gene1603	M W V M M W W W W W V V V V V M W M W M W V V V
1605	Gene1604	M V V M V M W M M W W V V W M M V M M W W
1606	Gene1605	M V V V V W W W M M M V M M W M M M M W
1607	Gene1606	M M M M M M M M M M M M M M M
1608	Gene1607	M V M W M W M V M M M M M W W W M V V V
1609	Gene1608	M M M M M M M M W W V M M M M M V
1610	Gene1609	M W M M V V V V V M W W W W W M W V V V V W W W V
1611	Gene1610	M M M W M V M V M M M W M M M M V W
1612	Gene1611	M M V W W M V M M M M M M M M W W V V
1613	Gene1612	M W M V M V M M M M M M W M M M M
1614	Gene1613	M W M M V V M M M M W W W M V V M M W V
1615	Gene1614	M V V V M W W V M V V M M W W W W M M V V W W
1616	Gene1615	M M M M M M W M M V M M W M M W V V
1617	Gene1616	M V M W W W V M M V M V M M W W W M M V V
1618	Gene1617	M W M V M M M M M V M M M V V V W W W W
1619	Gene1618	M M M M M M M M M M M M M M M
1620	Gene1619	M V V V V V M W W W W W W V V V W M W W W W W V V V V
1621	Gene1620	M M W M V V M W M M M M M M M M M
1622	Gene1621	M M M M V W M M M M W M V M M M M
1623	Gene1622	M V M M W W W M V V V V V M W W M W M W V V W
1624	Gene1623	M M M M M M M M M M M M M M M
1625	Gene1624	M V V V W W M M W W M M V M V M M M M W
1626	Gene1625	M V W W M M V M M M M M M M M M M
1627	Gene1626	M M W M W V V V M M V M W W W W M V V M W V
1628	Gene1627	M W W V V V W W M W W W V V V V V V V M W W W M W V
1629	Gene1628	M M M M W M M V M M M M W W W W V V V V
1630	Gene1629	M V W M W M M V M V M M M W M M W W V V
1631	Gene1630	M M W W M M W V V M W W M V V V V M M W M
1632	Gene1631	M W W W W V V V V M M M M M M W W V M M V
1633	Gene1632	M V V V M W W W W M M V V V M M W W W W W V V V
1634	Gene1633	M M M M M M M M M V M W W W W M V V V
1635	Gene1634	M M M M V M M M M W M M M M M M
1636	Gene1635	M W M M V M M M V M V W W M W M M V V W
1637	Gene1636	M V V V M W W W W W M V V M M M M M M M
1638	Gene1637	M W M V V W M V V V V M W W W M V W W W V M W V
1639	Gene1638	M V M V W W W M M W M M M W W M V V V V M
1640	Gene1639	M V V M V M W W W M M M M W W M W W V V V V
1641	Gene1640	M V V V V V W M W W M W W W V V M M M W W W V V
1642	Gene1641	M W M M M W W W W M V V V V V V M M M M W
1643	Gene1642	M V V V V M W W W V W M W M M M M M W M V
1644	Gene1643	M V W W W W W W W W M V V V V V V V V M M V V W W W
1645	Gene1644	M M M M W M M M M M M V M M M W V
1646	Gene1645	M V V V V W W W W W W M V V W V M M W M W V M V
1647	Gene1646	M W M M V V V M V V V V M V W W W W W W W M V W
1648	Gene1647	M M M M M M M M W W M V V M W W M V V
1649	Gene1648	M V M W M M M M M M M M W M M M V
1650	Gene1649	M W W W W W V V M V V V M M M M M V M V W W
1651	Gene1650	M V V M M W W V M V M V V V W M W W M M W W
1652	Gene1651	M W M V M W M V M W W M V V W M M V M V W
1653	Gene1652	M W V M M W M V M M W V V M M W M W M V
1654	Gene1653	M V V W M M W M W V M V M M M W M M W V
1655	Gene1654	M W V M M M M W M M M V V M W W W W V V V
1656	Gene1655	M V V W W M W M M M W W V M V V V M V M W W
1657	Gene1656	M V M M W M M M W M M V V M M W W W V V
1658	Gene1657	M M M M M W W W M M W V V M V V V V V W W W
1659	Gene1658	M V V V M W W W W M W M W W W M V V V V V M M
1660	Gene1659	M M W W M V V M M W W V V V V W M V V M W W W
1661	Gene1660	M M W M M M M V M M V W M M M M M
1662	Gene1661	M W M V M M M M V M M V W M W W W M V V
1663	Gene1662	M V V W M W W M M V M M M M W M V M V W
1664	Gene1663	M W V M M M M M M M V M W W V M V M W
1665	Gene1664	M V M W M M W M M V M M W W V V V V V W W W
1666	Gene1665	M M M M M M M M M M M M M M M
1667	Gene1666	M V V M M W W W M M M M M V M V V M W W
1668	Gene1667	M V M M V M W M M M V W V V M V V W W W W W
1669	Gene1668	M W W W W W W M V V V V V V M W W W W W M V V V V V
1670	Gene1669	M W M V M M V M M V M W W M W M M V V W
1671	Gene1670	M W M V M M M M M M M V M M W W W V V
1672	Gene1671	M V V W W M M V W W V M M W W W W W M V V V V V
1673	Gene1672	M M M M M M M M M M M M M M W V
1674	Gene1673	M W W W M V V M W W M V V V M V W W V M V V W W
1675	Gene1674	M W W V V V V M V W W W W W W W V V V V M M W W V V
1676	Gene1675	M M M M W M W W W M M V M M V V V M W V
1677	Gene1676	M W M V M M M M M M M M M M V M W
1678	Gene1677	M W V M M M M W M M V M W W W V M M V V
1679	Gene1678	M V M W M M M V M W M V V M W M M M W
1680	Gene1679	M V M M W W W M V V M M W W V M V M M W V
1681	Gene1680	M V V M W W M M W V M M M M M M M M
1682	Gene1681	M V M M M W M V M V W W W W W W W M V V V V V
1683	Gene1682	M M M M V M M M M W M M V V V V W W W W
1684	Gene1683	M M M W W M W V V M V V M M V M V V W W W W
1685	Gene1684	M W W V M W V V M M M W M M V M V M M W
1686	Gene1685	M V M W W M M M W M V M V M M M M M
1687	Gene1686	M M M M V M M V W W V M W M M M M M
1688	Gene1687	M M M M M M M M M M M W M M V M
1689	Gene1688	M W V M M M M M M M M M M M M M
1690	Gene1689	M W W V V W M W W W V V V M M W M M M V V V W
1691	Gene1690	M W M V M W W W M M M V V V V W M W V W W V V
1692	Gene1691	M V W M M V V M W W M V V V V V W W W M V W W W
1693	Gene1692	M M M M W M W V V V W M W M M V M V M W
1694	Gene1693	M V V V V M W W W V M M V V W W W W W M M W V V
1695	Gene1694	M W V M M M M W V M M M M M M V M W
1696	Gene1695	M M M V M W M M W M M M V M V V V W W W
1697	Gene1696	M W M M M M V M W M M W V M V V M W M
1698	Gene1697	M V M W M W M M V M M M M M M M M
1699	Gene1698	M V M W W M M M V M M M M M M M V W
1700	Gene1699	M W M V V M M V M M W V M M M M M W W
1701	Gene1700	M W W W M V M V V V V V M M W W M M M M W
1702	Gene1701	M M M M M M M M V M M V W W M V M W
1703	Gene1702	M V M V M M M W W W V M W M W W W V V V V V W
1704	Gene1703	M V M W M M M M M V M W M M M M V W
1705	Gene1704	M M M M M M M V M V W W W M V M M M
1706	Gene1705	M M M M M M M M M M M M M M M
1707	Gene1706	M W M W V V V M V M W W W W M V V V V W V W V W W
1708	Gene1707	M W M V M M V M W M W M V M M V V W W W V
1709	Gene1708	M V V W W W V M M M M W M M M V M V M W
1710	Gene1709	M W M M V M V M M V V W M M W W W V V V W W
1711	Gene1710	M W V M M V M W W W M V V M M V M M V W W
1712	Gene1711	M M M M M M M W V M M M M M M M
1713	Gene1712	M V M M W M M M M M M M M M V V W W
1714	Gene1713	M M M M M M M M M M M M M M M
1715	Gene1714	M W M M M M W W V V V V W M M V V V W W W W V
1716	Gene1715	M M M M M W M M V M M W W M W M V V V
1717	Gene1716	M M M M M M M M M W M V V V V V W W W W
1718	Gene1717	M W M M V V V V M W V V V M M V V W W W W W W W
1719	Gene1718	M W W M V V M V M W W M M M W W W W V V V V V
1720	Gene1719	M V M W M M M W M M V M V V M V V W W W W
1721	Gene1720	M W W W W W W V M W M W M V M V M V V V V V V W
1722	Gene1721	M V W M V V M W W M M W M M W V V V M V W W
1723	Gene1722	M W W W W V V M W M W V V M V M V M M V M W
1724	Gene1723	M W W M M V V W M V M V M W W M W W W V V V V
1725	Gene1724	M V W M M M M M M M M M M M M M
1726	Gene1725	M M M M M V M M M W M M M W M M V
1727	Gene1726	M W W V M M M V V M W M M W M M V M W V
1728	Gene1727	M V V M M W W W W M V V V W M M M V W M M
1729	Gene1728	M V V V V V V W M V V V W W W W W W W W W W V M V V W
1730	Gene1729	M M M M M W W M M W W V V V V M M M M
1731	Gene1730	M V V W M M W W W M V M M W V V V M M W M
1732	Gene1731	M M M M M M M M V M V V W W W W M M V
1733	Gene1732	M M M V M W M M M W W W M M M V V V M
1734	Gene1733	M W M V M M M V V V V M M M W W W W W W V V
1735	Gene1734	M W M V W M V V V M M W M M V M W W M M
1736	Gene1735	M W M V W V M M M M V W M M M M M M
1737	Gene1736	M V V V V V V V V V W W W M M W W W W W V V V W W W W
1738	Gene1737	M V V V W W W M W W M V M V M M M W W M V V
1739	Gene1738	M V M V M M V W W W M W W V V V M M W M M
1740	Gene1739	M M M M M M M M M W M V V W W M V V W
1741	Gene1740	M V V W W M W M M V M M V M W M V V M W W
1742	Gene1741	M W V V W M M M V M M W W M W W W M V V V V
1743	Gene1742	M V V V W W W W W M V V V M M M M M M M W
1744	Gene1743	M M M M M M M M V M M W M M W M V
1745	Gene1744	M M W W W V V M W V V W V M V V V W W W M V W W V
1746	Gene1745	M V M W M V M W M M M M M M M M M
1747	Gene1746	M M M M M M M M M V M M M V W V W W
1748	Gene1747	M M W M V V M M W W V M V M W W M V M V W
1749	Gene1748	M M W W V W M M W M M V V V V V M M V W W W
1750	Gene1749	M W W W M V M V V V W M M M M M M V M W
1751	Gene1750	M W M M M V M M M M M M M M M M
1752	Gene1751	M W V M M M M M M M W M W V V M V V W W
1753	Gene1752	M W M V M V V V W W W M M M M W M W M V V
1754	Gene1753	M V V W W W W M M V V M V V V W V W W M W W W V V
1755	Gene1754	M W W V V V M M W M M V M M M M M W M
1756	Gene1755	M W W M M V M M M V V V M M M W W W W V V
1757	Gene1756	M V W M M M M M M M M M M M V M W
1758	Gene1757	M W W M M M V V M V V M M W M W M W W V V
1759	Gene1758	M W W W M V V V V W M M W M M V M M M V W
1760	Gene1759	M W W W V V M V M M M M M M V M M M W
1761	Gene1760	M W M V M M M M M M M M V W W M M V
1762	Gene1761	M V V V V V V V V M W V W W W W V W W W W W W W W V V V
1763	Gene1762	M W W M V M W V M V V M W W M V W M W M V V
1764	Gene1763	M W M V M W M V M M M M M M M M M
1765	Gene1764	M W M M M V M V M M M W M W M V M V W
1766	Gene1765	M V V M W W W W W V V V V M V M M W W M M M
1767	Gene1766	M W W M V M M V V M V V V V W M V W W V W W W W
1768	Gene1767	M V V V W M W W M M V V M W M W M V M V W W
1769	Gene1768	M W W M V V M M M V V M W M M W M W W V V
1770	Gene1769	M M M M M W W M V M V M V W W W M V V V W
1771	Gene1770	M W W V V M M M M M V V V M W W W W W W V V V
1772	Gene1771	M M W M W W V M V V V M W M W M M V M M
1773	Gene1772	M M M M M M V M M V W M W M W M W V V
1774	Gene1773	M W W M V M V M V M M W W M V V M V V W W W
1775	Gene1774	M V V V V W W W M W M W M M V V V M M M W W
1776	Gene1775	M M W M M V M M M V M M V V M W W M W
1777	Gene1776	M V W W M M V V M V V V M W W W W W M W V V V W
1778	Gene1777	M W W V W W W M V M V M V V M M M W V M M
1779	Gene1778	M W W V M M V M W W W V M V V M M M M V W
1780	Gene1779	M W M W M W W M M V M M W W W M V V V V V V
1781	Gene1780	M M M M M M M M M M M M M M M
1782	Gene1781	M W V M V V M M W W M V V W M M W W W M V V
1783	Gene1782	M W M V V V M V V V M W W M W M W W M V V W W
1784	Gene1783	M V V M W W W M V W W M V M V M M M V M W
1785	Gene1784	M W W V V V V M W W W M W M V M V W M W W V V V
1786	Gene1785	M M M M M M M W M M V V V V V M W W W W
1787	Gene1786	M W M V V V V V V W W M M W W W M V M V V W W W
1788	Gene1787	M W M M M M M V M V M W M M M V M W
1789	Gene1788	M V W M W M W V V V V W M W M M M V M M W
1790	Gene1789	M V V M W M M W M M M M W M V M M M
1791	Gene1790	M W M V V M V M M W M M W M M V V V W W W
1792	Gene1791	M W M M V M V M M V W W W W M W V V V V V W W
1793	Gene1792	M V M M M M W W M V V M M W M W M V V W
1794	Gene1793	M V V M W M W W W W V V M V W M M M V M M
1795	Gene1794	M W M M V M V M W M M M M M V M V W W
1796	Gene1795	M W V V M V M W W W M V M M M M M M M
1797	Gene1796	M V W V M M W M V M M V V M V M W V W W W W
1798	Gene1797	M M V M M W M M V M V M W V M W W V V W W
1799	Gene1798	M V M W M M M M M M M M M M V M W
1800	Gene1799	M W V M M M M M M M M M M M M M
1801	Gene1800	M V M M W M M M M M M M M M M M
1802	Gene1801	M V M W W M V V M W M M M M M M M W V
1803	Gene1802	M W M M V M M M M M M M M M W M V
1804	Gene1803	M W V M V V M M W W M W M M V W W W V M V V
1805	Gene1804	M V W M M M M M M M M M W M M V V W
1806	Gene1805	M V M M W M W W M V V M M M M M V M W
1807	Gene1806	M W W M V V M M V W W M W M W V V V V V V W W W
1808	Gene1807	M W M V M M M M M M W M M M V M M
1809	Gene1808	M W M V M M M M M M M M M M V M W
1810	Gene1809	M V M W W V M M W W M M V V V V M W M W W V
1811	Gene1810	M V V W W W V M M M M M M M M M V M W
1812	Gene1811	M V M W M M M M M V M M M M M W W V
1813	Gene1812	M W M M W V V M M W V M M M W M M M V
1814	Gene1813	M M M M W V M M M M M W M M V M V W
1815	Gene1814	M V V V M M W M M M M W M M M W M M
1816	Gene1815	M W M V M M M M M M V W M M M V V W W
1817	Gene1816	M W W W V V M M M V V M W W V M V V V M W W W
1818	Gene1817	M W V M M M M M M M M M M V M V W W
1819	Gene1818	M V M V M M M V M W M M W W M W V V W W V
1820	Gene1819	M V W W W V M M M M M M V M M W W M V V
1821	Gene1820	M V W V W M V M V V V M W W W M V M M M W W
1822	Gene1821	M V M W M M W W V M V V V M W W M M V M W
1823	Gene1822	M V V V W W W M M W M M M M V M M W M V
1824	Gene1823	M M W W W W V V M M W W M M W M V V V M V V
1825	Gene1824	M M M M M M M M M W M M M M V M
1826	Gene1825	M M M M V M M M W M M M M V M V W W
1827	Gene1826	M M M W M M M V M M M M M M W W V V
1828	Gene1827	M M V V V W M M M W M V M M M M W W W V
1829	Gene1828	M W V M M V M V M V V V W W W W V V M W W W W V
1830	Gene1829	M M M M M M M M V V V M W V V M W W W W
1831	Gene1830	M W V V V M M W W W W M V V M W M W W M V V V
1832	Gene1831	M V M W M M W M M V W M V V M M M M W
1833	Gene1832	M V M W M W M V M M W M W V M M M M V
1834	Gene1833	M W V V V V M M W W M W M M M M W M V M
1835	Gene1834	M W W M W W W V M W M V V V V V M V V W M M W
1836	Gene1835	M W V M M M V M M V W W W M V M M W V V W
1837	Gene1836	M V W V V M M M W W W W M M V V M M M M
1838	Gene1837	M W W M M V V V V V V M W W W M M W V M M W
1839	Gene1838	M V M W W W W W M V V M M M M V M V V V W W
1840	Gene1839	M M M V M W W V W M W V V M M M M W V M
1841	Gene1840	M W W M W M M V V V V W V V V W M W V V V W W W W
1842	Gene1841	M W V M V V V M W W M M V V V M W M V W W W W
1843	Gene1842	M V V V V V V M M W V V M W W W W W W W W W M V V
1844	Gene1843	M W W W V V V V M W M W M M V M V V V V W W W W
1845	Gene1844	M M M M M M M V W W W V M V M V M M W
1846	Gene1845	M M M M M M M M M M M M M M M
1847	Gene1846	M W M M M M W M M V M M M M M V V W
1848	Gene1847	M M M V M V W W W W V M M V W M M M M V
1849	Gene1848	M V W M M M V W M M V M W M M M M V W
1850	Gene1849	M W V M V M M M M M M V W W M V V M W W
1851	Gene1850	M M M M W V V W M M M M M M M V M W
1852	Gene1851	M W W W M M V V V V M V W W M M V W W V V M W
1853	Gene1852	M W W V M M M M M M M M V M M W W V V
1854	Gene1853	M W M W V M M W W W M W W V V V V V V M M V W
1855	Gene1854	M V V V M M M W W M W W W W W W W M V V V V V V
1856	Gene1855	M W V M M W W V V M M M W M M M M M V
1857	Gene1856	M M W M V V W M W M W W W M M V V V V V V W W
1858	Gene1857	M V V V W W W W W W M W W W W W V V M V V W V V V V V
1859	Gene1858	M M W M M V M V M W W M V V V W W M M M
1860	Gene1859	M W W V M M M V W W W W M V V V V M M M V W
1861	Gene1860	M V M W W W W W W M V V V V V M M W W W W V V V V
1862	Gene1861	M W W V M M M M V V M V M W W W W W M V V V
1863	Gene1862	M V M V M W M W M M M M M M M W M V
1864	Gene1863	M W V V V M V M V V V M W W W M M W W M M W
1865	Gene1864	M W M M V V V W M M W M V M V V V V W W W W W
1866	Gene1865	M V M M M M W W V M M M V W V M M M W
1867	Gene1866	M W W V V M V M M W M W M M M M M M V
1868	Gene1867	M W W W M V M V V V M W V W W M V V M V V W W W
1869	Gene1868	M V M V V W M W W W M V V W W W W M M V V V W V
1870	Gene1869	M V V W W W M V V V M W M M M W M M M M
1871	Gene1870	M M V V M V V V M W V W W W W M M M V W W M
1872	Gene1871	M W V M M M M M M M M M W M W V V V W
1873	Gene1872	M M M V W M M M V M W M M M M M M
1874	Gene1873	M W W W W W M W V W W W W M M M V V V V V V V V V
1875	Gene1874	M M M V M M W M M V M M M W M M M
1876	Gene1875	M W W V V M V M V W W W W M M W W W M V V V V V
1877	Gene1876	M M V W M W M V V V W V V M W W W W W W M V V V
1878	Gene1877	M V V W M W V V V M W W W M M V M W W M W V V
1879	Gene1878	M M M M W W W W W W V M V V V V V V V M V W W W
1880	Gene1879	M V V W M M W M M M M M M M M V M W
1881	Gene1880	M M M M M M M M M M M M V V M W W
1882	Gene1881	M V V W W M M M V M M W M M W V M V V W W
1883	Gene1882	M M M M M M M M M M M M M W M V
1884	Gene1883	M V M M V V W W W W M M V V M M W M W M V
1885	Gene1884	M M M M M W M V M M V M W M W W M V V
1886	Gene1885	M M M V W W V W M V V M W M W W W W W V V V V V
1887	Gene1886	M V V V V W W W V V W W M W W M M M W W M V V V
1888	Gene1887	M V V V M M M V V V V V M W W W W W W W M V W W
1889	Gene1888	M M V W M M M M M M M M W M M M V
1890	Gene1889	M W M W W W M V V V V M M V M W M V M V W W
1891	Gene1890	M M M M W M V V W M M M W M M V V V W W
1892	Gene1891	M V W W M V M V M W M M M M M M M M
1893	Gene1892	M M M M V V M M W M M M M V W W W W V V
1894	Gene1893	M V V M W W W M V V M W W W M V V V W M W W V V
1895	Gene1894	M M M M M M M M M M M M M M W V
1896	Gene1895	M V V W M M M M W M M M M M M M W V
1897	Gene1896	M W V M M M M M V M V M W M W M W V V W
1898	Gene1897	M M W M V W M M M V M M M V M V M W W
1899	Gene1898	M M M V M V M V V M W W W M W M M M W V
1900	Gene1899	M V V V V V V M W W W W W W M W M M M M V M
1901	Gene1900	M V V M W W W V M V V V M W W M M V V M W W W
1902	Gene1901	M W W M M M M V M M M M M M V V M W
1903	Gene1902	M M W M M V M M M M M M M M M M
1904	Gene1903	M W M M M W W M V W V M V M V V W W M M V
1905	Gene1904	M V W M M M M V V V M M V M V M W W W W W
1906	Gene1905	M M M M M M M M V M W M W V V V V W W W
1907	Gene1906	M V M W M V M M W M V V V V V V V W W W W W W W
1908	Gene1907	M W V M V W M W M M V M M V M W M W W V V
1909	Gene1908	M V W W M W V M M V W W W M W V V V V V M W M
1910	Gene1909	M V V V V M M M M W W V W V M V V M W W W W W
1911	Gene1910	M V M W M W V V M V V V M W W M M V V W W W W
1912	Gene1911	M W W W W V V V V V V M M W W W M M M W W V V V
1913	Gene1912	M V M W W V M M M V M M W V V W M W W M V
1914	Gene1913	M M M M V M M W M M M M M M M M
1915	Gene1914	M W W W V V V V V W M W W W M V M V V W W W W V V V
1916	Gene1915	M V V W M W W W M V V V V V V M W W W W W M V W V
1917	Gene1916	M W V M M M M M M M M M M M M V W
1918	Gene1917	M V W M M M M M M W M V M M M M V W
1919	Gene1918	M W M W W V V V M M W M W V V V M W W W W V V V
1920	Gene1919	M V M M M W W V M M V M W V M W M M W V
1921	Gene1920	M M M M M M V M W M M M V W M W M V
1922	Gene1921	M V M V V M W W M M M M W M M V M M W
1923	Gene1922	M M M W M W M W M M W M M W V V V W V V V
1924	Gene1923	M W W M V V V M M W W M W M M V V M W M V
1925	Gene1924	M V V M M M W M W W W M V M V V W W M M V
1926	Gene1925	M W M V M M M W M M V V V V V V V W W W W W W
1927	Gene1926	M W W W M M M V V V M M M V M M V V W W W
1928	Gene1927	M V W V M M M W M M M M M M V M V W W
1929	Gene1928	M V M V V M W M W W V V W M W W V V V V V W W W W
1930	Gene1929	M W V M M M M M M M M M W V M V M W
1931	Gene1930	M V W V W M M W V M M W M M M M M V V W
1932	Gene1931	M M V M W M M W M M M V V M V V M W W W
1933	Gene1932	M V M M M M M M W M M M V M M V W W
1934	Gene1933	M W V M V M W W M W W V V M V V M W W M M V
1935	Gene1934	M M M M M M M V W M M M M M W M V
1936	Gene1935	M M M M M M M M M M M M M M M
1937	Gene1936	M V M M V W M W W M W M W W M W M V V V V V
1938	Gene1937	M W W W W V V V M M V V W M W M V W M M W V V
1939	Gene1938	M W M V M M M W M M M M W M V M M V
1940	Gene1939	M W W M V M W W M V M M V V V V M W W W M V
1941	Gene1940	M V M M W M V M W M M M M M M M M
1942	Gene1941	M W W W W W W V V V V M W W W M W V M W V V V V V V
1943	Gene1942	M W W W V V V V M V M W W W M M V M W W W V V V
1944	Gene1943	M W M M M V V M M M M V M W W W W M V V
1945	Gene1944	M M M M W M W V M W W W V V M V V V W M W V
1946	Gene1945	M V V W M W M M M M M M M M V V M W W
1947	Gene1946	M M M V M W M W M M V M M M V M M W
1948	Gene1947	M V V M W M V M W V V W W W W M W M V M V V W
1949	Gene1948	M W M M M V V M M M M W M V V V V W W W W
1950	Gene1949	M W W M V V V V M W W W V M V M W M M M W V
1951	Gene1950	M M M M W M V V W M M M M M M M M
1952	Gene1951	M V M W M M M M M M M M M M M M
1953	Gene1952	M M M M M M W M M V W M M V V M V W W
1954	Gene1953	M V V W M W W M M V M V M M M W V V V W W W
1955	Gene1954	M M M V V M M V W M M W M W V V V V W W W W
1956	Gene1955	M M W W M V M V V V M W W W W W M M M V V V
1957	Gene1956	M V W M M M V M W M W V V W M V M M M W
1958	Gene1957	M W W W W W W V V V V V M V V V M V M W W W W M V
1959	Gene1958	M W W W V V V W M W W M V W M M V V V V V V W W W
1960	Gene1959	M M V W W W W M W V V V V M M V M W M W M V
1961	Gene1960	M M M M M M M M M M M M M V V W W
1962	Gene1961	M M M M M M M M M M M V M M V W W
1963	Gene1962	M W W V M M W M V M M V M M M M W M V
1964	Gene1963	M M V M M V M V V V M V V V W W W W W W W W W V
1965	Gene1964	M M M M M M M M M W M W M V M V V W
1966	Gene1965	M M M M M M M M M M M M M M M
1967	Gene1966	M M M M M M M M M M M M M M M
1968	Gene1967	M M V M M M M M M M V M V W W M M W
1969	Gene1968	M W W W M V V V M V W M M M M M M V M W
1970	Gene1969	M V M V V M W M W M W W M M V M M V M W
1971	Gene1970	M V V V W M V V W W W W M M M M M M M M
1972	Gene1971	M M M M M M M M M M V M W W W W V V V
1973	Gene1972	M M V W M M M M M M M M M M M W V
1974	Gene1973	M M M M M M M M M V M W M M M W V
1975	Gene1974	M M M M M M M M M M M M V M V W W
1976	Gene1975	M M M M M M W V V V M W M W M M W M V
1977	Gene1976	M M M M M M M M M M M M M M W V
1978	Gene1977	M M M M V W M M M M M M M M M M
1979	Gene1978	M W W V M V M M M M M M M W M M M V
1980	Gene1979	M W W M V V V V V V V V M M W M M V W W W W W W
1981	Gene1980	M M V V M M W W W M M V M W W M V V M V W
1982	Gene1981	M M W W W M M V V V V V V W W V M M W M V W W
1983	Gene1982	M W V V W W W V M M V M M M M M W M M V
1984	Gene1983	M M V M M W M W M V V V V M W W V M M W W
1985	Gene1984	M V M M M W M M M M W W W W W M V V V V V
1986	Gene1985	M M M W W M V V M V M W W M M V V V V W W W
1987	Gene1986	M W M M M W V V M M W M M V M M M W V
1988	Gene1987	M W M M W M V M M V M V M W M M W M V
1989	Gene1988	M W M M M M M V M M M W M V V V W W W V
1990	Gene1989	M V W M V M V V V W W W M M W M M M W M V
1991	Gene1990	M W M V M M M M M M M M W W W W V V V V
1992	Gene1991	M M V V V M V W W V W W W M W M V V V V V W W W W
1993	Gene1992	M W V M M M V M M M M W M M W V M M
1994	Gene1993	M W M M M W V V M M M V M M V V M W W W
1995	Gene1994	M M V W V M W M M W W M M M V V V W V M W
1996	Gene1995	M M W M V V M M W M M V V V M W M W W W V
1997	Gene1996	M W W W V M M M M V V M M M M M M M
1998	Gene1997	M M M M M M W W V V M M M M M M M
1999	Gene1998	M W M V M M M M M M M M M W M M V
[truncated: 1,501 more rows]
