# Supplementary material for: Gene-level alignment of single-cell trajectories
Source: Nat Methods. 2024 Sep 19;22(1):68–81. doi: 10.1038/s41592-024-02378-4 (PMC11725504; doi:10.1038/s41592-024-02378-4)
Supplement: Supplementary file 4 — G2G alignment data and Supplementary Fig. files. [file 41592_2024_2378_MOESM4_ESM.zip › SupplementaryData/SimulationExperiment2/G2G/I_size1gene_alignments.csv]

	Gene	5-state alignment string	Alignment similarity %
0	Uggt1	IIIDMMMMMMMMMMMMMMMMMMMMMMMMMMMMMMMMMMVVVVVDMMMMMMMMWWWWWW	91.38
1	Fhl2	IIMMMMMMMMMMMMMMMMMMMMMMMMMMMMMMMMMMMMMMMMMMMMMMMMWW	96.15
2	Pgap1	DIVVVVVVVMMMMMMMMMMMMMMMMMMMMMMMMMMMMMMMMMMMMMMMMMMWWWWWWW	96.55
3	Fev	IDMMMMMMMMMMMMMMMMMMMMMMMMMMMMMMMMMMMMMMMMMMMMMMMMM	96.08
4	Cryba2	IMMMMMMMMMMMMMMMMMMMMMWWWWWWWWWDIVVVVVVVVMMMMMMMMMMMMMMMMMMM	95.0
5	Ptprn	IDMMMMMMMMMMMMMMMMMMMMMMMMMMMMMMMMMMMMMMMMMMMMMMMMM	96.08
6	Resp18	IMMMMMMMMMMMMMMMMMMMMMMMMMMMMMMMMMMMMMMMMMMMMMMMMMW	98.04
7	Epha4	IDMMMMMMMMMMMMMMMMMMMMMMMMMMMMMMMMMMMMMMMMMMMMMMMMM	96.08
8	Wdfy1	MWWWWWIMMMMMMMMMMMMMMMMMMMMMMMMMMMMMMMMMMMMMMMMMMMMVVVV	98.18
9	Serpine2	IIIIIIMMMMMMMMMMMMMMMMMMMMMMMMMMMMMMMMMMMMMMWWWWWWWIMMMMM	87.72
10	Sphkap	IMMMMMMMMMMMMMMMMMMMMMMMMMMMMMMMMMMMMMMMMMMMMMMMMMW	98.04
11	Kif1a	IIIMMMMMMMMMMMMMMMMMMMMMMMMMMMMMMMMMMMMMMMMMMMMMMMWWW	94.34
12	Pam	IMMMMMMMMMMMMMMMMMMMMMMMMMMMMMMMMMMMWWWWIIIMMMMMMMMMMM	92.59
13	Rnf152	IMMMMMMMMMMMMMMMMMMMMMMMMMMMMMMMMMMMMMMMMMMMMMMMMMW	98.04
14	Tmem163	IDMMMMMMMMMMMMMMMMMMMMMMMMMMMMMMMMMMMMMIDMMMMMMMMMMM	92.31
15	Btg2	MMMMMMMMMMMMMMDDMMMMMMMMMIIMMMMMMMMMMMMMMMMMMMMMMMMM	92.31
16	Rnpep	MMMMMMMMMMMMMMMMMMMMMMMIIIDDDMMMMMMMMMMMMMMMMMMMMMMMM	88.68
17	Nav1	IIMMMMMMMMMMMMMMMMMMMMMMMMMMMMMMMMMMMMMMMMMMMMMMMMWW	96.15
18	Trove2	DDIDMMMMMMMMMMMMMMMMMMMMMMMMMMMMMMMMMMMMMMMMMMMMMMMVV	92.45
19	Soat1	MMMMMMMMMMMMMMMMMMMMMMMMMMMMMMMMMMMMMMMMMMMMMMMMMM	100.0
20	Mgst3	MMMMMMMMMMMMMMMMWWWWWWWDDDDMMMMMMMMMMMMMMVVVIIIIIIIIMMMMMMMMM	80.33
21	Pea15a	MMMMMMMMMMMMMMMMMMMMMMMMMMMMMMMMIDMMMMMMMMMMMMMMMMM	96.08
22	Tgfb2	IMMMMMMMMMMMMMMMMMMMMMMMMMMMMMMMMMMMMMMMMMMMMMMMMMD	96.08
23	Prox1	MMMMMVVVVVVVIIIDIDIDDDDDDDDDDMMMMMMMMMMMMMMMMMMMMMMMMMMMMMMMMM	72.58
24	Rcor3	IIIIIMMMMMMMMMMMMMMMMMMMMMMMMMMMWWWWWWIMMMMMMMMMMMMMMMMM	89.29
25	Pcmtd1	MMMMIIIIIIIIIIIIIIIIIIIIIIIIIIIMMMDDDDDDDDDDDDDDWWWWWWWWWWWWWMMMMMMMMMMMMMMMM	46.75
26	Kcnb2	IDMMMMMMMMMMMMMMMMMMMMMMMMMMMMMMMMMMMMMMMMMMMMMMMMM	96.08
27	Gsta3	MMMMMMMMMMIIIIIIMMMMMMMMMMMMMMMMMMMMMMMMMMMMMMWWWWWWWWWWIIII	83.33
28	Zdbf2	MMMMMMMMMMMMMMMMMMMMMMMMMMMMMMMMMMMMMMMMMMMMMMMMMM	100.0
29	Map2	IIIIMMMMMMMMMMMMMMMMMMMMMMMMMMMMMMMMMMMMMMMMMMMMMMWWWW	92.59
30	Ptma	MMMMMMMMMMMMMMMMMMMMMMMMMMMMMMMMMMMMMMMMMMMMMMMMMM	100.0
31	Fam174a	MMMMMVVVVIMMMMMMMMMMMMMMMMMMMMWWWWWMMMMMMMMMMMMMMMMMMMM	98.18
32	Glul	MMMMMMMMMVVVVVVVVDDDDDDDDMMMMMMMMMMMMMMMMMMMMMMMMMMMMMMMMM	86.21
33	Fmn2	IDMMMMMMMMMMMMMMMMMMMMMMMMMMMMMMMMMMMMMMMMMMMMMMMMM	96.08
34	Itpkb	IDMMMMMMMMMMMMMMMMMMMMMMMMMMMMMMMMMMMMMMMMMMMMMMMMM	96.08
35	Dusp10	MMMMMMMMMMMMMMMMIIIIIDIDIDIIIIIIIIIIIDDWWWWWWWWWWWWWMMMMMMMMMMMMMMMM	66.18
36	Prox1os	DDDIDMMMMMMMMMMMMMMMMMMMMMMMMMMMMMMMMMMMMMMMMMMMMMMVVV	90.74
37	Tmem206	IDMMMMMMMMMMMMMMMDDDDDDDMMMIIIIIIIMMMMMMMMMMMMMMMMMMMMMMMM	72.41
38	Syne1	IIIIMMMMMMMMMMMMMMMMMMMMMMMMMMMMMMMMMMMMMMMMWWWDMMMMMM	90.74
39	Cnksr3	MMMMMVVVVVVIIIDIDIDIIIIIDDDDDDDDDDDDDMMMMMMMMMMMMMMMMMMMMMMMMMMMMM	60.61
40	Abracl	MMMMMMMMMMMMMWWWWWWWWWWWWWVVVVVVVVVVVVVMMMMMMMMMMMMMMMMMMMMMMMM	100.0
41	Enpp1	MIDDDDWWWWWWWWWWWWWWWWWWWWWWWWWWWWWWWWWWWWWWWWWWWWWVVVVVVVVVVVVVVVVVVVVVVVVVVVVVVVVVVVVVVVVVVVVVVVV	94.95
42	Arg1	MMMWWWIIIMMMMMMMMMMMMMMMMMMMMMMMMMMMMMMMMMMMMMMMMMMMM	94.34
43	Ncoa7	IIIMMMMMMMMMMMMMMMMMMMMMMMMMMMMMMMMMMMMMMMMMMMMMMMWWW	94.34
44	Slc16a10	IMMMMMMMMMMMMMMMMMMMMMMMMMMMMMMMMMMMMMMMMMMMMMMMMMW	98.04
45	Serinc1	MMMMMMMMMMMMMVVVVVVVVVVVVVVVVVWWWWWWWWWWWWWWWWDMMMMMMMMMMMMMMMMMMMM	98.51
46	2010107G23Rik	MMMMMMMMMMMMMMMMMMMMMMMMMMMMMMMMMMMMMMMMMMMMMMMMMM	100.0
47	Lrrtm3	IDMMMMMMMMMMMMMMMMMMMMMMMMMMMMMMMMMMMMMMMMMMMMMMMMM	96.08
48	Mif	MMMMMMMMMMIIMMMMMMMMDDMMMMMMMMMMMMMMMMMMMMMMMMMMMMMM	92.31
49	Col18a1	MMMMMMMMVVVVVVVVVVVWWWWWWWWWWWWWMMMMMMMMMMVVVDMMMMMMMMMMMMMMMMMM	98.44
50	Tcf3	MMMMMMMMMMMMMMMMMMMMMMMMMMMMMMMMMMMMMMMMMMMMMMMMMM	100.0
51	Nfic	MMMMMMMMMMMMMMMMVVVVVVDDDDDDMMMMMMMMMMMMMMMMMMMMMMMMMMMM	89.29
52	Tle6	MMMMMMMMMMMMMMMMMMMMMMMMMMMMMMMMMMMMMMMMMMMMMMMMMM	100.0
53	Hsp90b1	MMMMMMMMMMMMVVVVVVVVVVVVVWWWWWWWWWWWWDMMMMMMMMMMMMMMMMMMMMMMMMM	98.41
54	Rap1b	MMMMMMMMMMMMMMMMMMMVVVVVVVVVVVDDDDDDDDDDDMMMMMMMMMMMMMMMMMMMM	81.97
55	Rassf3	IIMMMMMMMMMMMMMMMMMMMMMMMMMMMMMMMMMMMMMMMMMMMMMMMMWW	96.15
56	Rps26	MMMMMMMMMMMMMMMMMMMMMMMMMMMMMMMMMMMMMMMMMMMMMMMMMM	100.0
57	Ahi1	IMMMMMMMMMMMMMMMMMMMMMMMMMMMMMWWWWWWWWWWDIVVVVVVVVVMMMMMMMMMM	95.08
58	Sim1	IMMMMMMMMMMMMMMMMMMMMMMMMMMMMMMMMMMWWWWWWWWIMMMMMMMMVVVVVV	96.55
59	Rfx6	IMMMMMMMMMMMMMMMWWWWWWWWWWWWIIIIIIIIIIIMMMMMMMMMMMMMMMMMMMMMMM	80.65
60	Spock2	IMMMMMMMMMMMMMMMMMMMMMMMMVVVDDDDMMMMMMMMMMMMMMMMMMMMMM	90.74
61	Neurog3	MMMMMMMMMMMMMMMMMMMMMMMMMMMMMMMMMMMMMMMMMMMMMMMMMM	100.0
62	Dnajc12	IIIIIIIIIMMMMMMMMMMMMMMMMMMMMMMMWWWWWWDDDMMMMMMMMMMMMMMMMMM	79.66
63	Jmjd1c	MMMWWWIIMMMMMMMMMMMMMMMMMMMMMMMMMMMMMMMMMMMMMMMMMMMMV	96.23
64	Ank3	MMVVVVDDDDMMMMMMMMMMMMMMMMMMMMMMMMMMMMMMMMMMMMMMMMMMMM	92.59
65	Zwint	MMMMMMMMMMMMDDDMMMMMMIIIMMMMMMMMMMMMMMMMMMMMMMMMMMMMM	88.68
66	Upb1	DDIDMMMMMMMMMMMMMMMMMMMMMMMMMMMMMMMMMMMMMMMMMMMMMMMVV	92.45
67	Bsg	MMMMMMMMMMMIIMMMMMMMMMMMMMMMMMMMMMMMMMMMMMMMMMMMMMWW	96.15
68	Reep6	MMMMMMMMMMMMMMMMMMMMMMMMMMMVVVDDDMMMMMMMMMMMMMMMMMMMM	94.34
69	Eef2	MMMMMMMMMMMMMMMMMMMMMMMMMMMMMMMMMMMMMMMMMMMMMMMMMM	100.0
70	1500009L16Rik	IMMMMMMMMMMMMMMMMMMMMMMMMMMMMMMMWWWWWWWWWWWWWIIIIIIIMMMMMMVVVVV	87.3
71	Atp2b1	MMMMMMMIIIIDIDIDIIIIIIIIDDDDDDDDDDDMMMMMMMMMMMMMMMMMMMMMMMMMMMMM	56.25
72	Csrp2	MMMMMMMMMMMMMMMMMMMMMMMMMMMMMMMMMMMMMMMMMMMMMMMMMM	100.0
73	Phlda1	MMMMMMMMMMMMMMMMMMMMMMMMMMMMMMMMMWWWWWWWWWWWIIIIIIIIIIIMMMMMM	81.97
74	Cpm	MIIIIDMMMMMMMMMMMMMMMMMMMMMMMMMMMMMMMMMMMMMMMMMMMMMWWW	90.74
75	Mdm1	IMMMMMMMMMMMMMMMMMMMMMMMMMMMMMMMMMMMMMMMMMMMMMMMMMW	98.04
76	Cdk4	MMMMMMMMMMMVVVVVIMMMMMMMMMWWWWWWMMMMMMMMMMMMMMMMMMMMMMMM	98.21
77	Emid1	IDMMMMMMMMMMMMMMMIDMMMMMMMMMMMMMMMMMMMMMMMMMMMMIDMMMM	88.68
78	Gck	IIIMMMMMMMMMMMMMMMMMMMMMMMMMMMMMMMMMMMMMMMMMMMMMMMWWW	94.34
79	Camk2b	IMMMMMMMMMMMMMMMMMMMMMMMMMMMMMMMMMMMMMMMMMMMMMMMMMW	98.04
80	Grb10	MIIIMMMMMMMMMMMMMMMMVVVVVIDWWWWWWWWMMMMMMMMMMMMMMMMMMMMMMMM	91.53
81	Sec61g	MMMMMMMMMMMMMMMMMMMMMMMMMMMMMMMMMMMMMMMMMMMMMMMMMM	100.0
82	Sptbn1	MMMMMMMMMMMMMMMMMMMMMMMMMMMVVVVVVVIDWWWWWWWMMMMMMMMMMMMMMM	96.55
83	Acyp2	IIIIIMWWWWWMMMMMMMMMMMMMMMMMMMMMMMMMMMMMMMMMMMMMMMMMMMM	90.91
84	Erlec1	MMMMMMMMMMMMMIIIIIDIDIDIIIIIIIIIIDDDDDDDMMMMMMMMMMMMMMMMMMMMWWWWWWW	59.7
85	Wwc1	MMMMMMMMMMMMMMMMMMMMMMMMMMMMMMMMMMMMMMMMMMMMIDMMMMM	96.08
86	Canx	MMMMMMMMMMMMMVVVVVVVVMMMMMMMWWWWWWWDMMMMMMMMMMMMMMMMMMMMMM	98.28
87	Hnrnpab	MMMMMMMMMMMMMMMMMMMMMMMMMMMMMMMMMMMMMMMMMMMMMMMMMM	100.0
88	Sparc	MMMMMMMMMMMMMMMMMMMMMMMMMMMMMMMMMMMMMMMMMMMMMMMMMM	100.0
89	Atox1	MMMMMMMMMMMMMMMMMMMMMMMMMMMMMMMMMMMMMMMMMMMMMMMMMM	100.0
90	Fam183b	IDMMMMMMMMMMMMMMMMMMMMMMMMMMMMMMMMMMMMMMMMMMMMMMMMM	96.08
91	Dnah9	IDMMMMMMMMMMMMMMMMMMMMMMMMMMMMMMMMMMMMMMMMMMIDMMMMMM	92.31
92	Cfap52	IDMMMMMMMMMMMMMMMMMMMMMMMMMMMMMMMMMMMMMMMMMMMMIDMMMM	92.31
93	Doc2b	IMMMMMMMMMMMMMMMMMMVVVVVVVVVVVIIIMMMMMMMMMMMMMMMMMWWWWWWWWWWWWWWW	93.85
94	Trp53i13	MMMMIMMMMMMMMMMMMMMMMMMMMMMMMMWWWWIIIMMMMMMMMMMMMMMMMM	92.59
95	Traf4	MMMMMMMMMMMMMMMMMMMMMMMMMMMMMMMMMMMMMMMMMMMMMMMMMM	100.0
96	Dhx40	IIIIIIMMMMMMMMMMMMMMMMMMMMMMMMMMMMMMMMMMMMMMMMMMMMWWWWWW	89.29
97	Gdpd1	MMMMMMVVVVIMMMMMMMMMMWWWWDMMMMMMMMMMMMMMMMMMMMMMMMMMMMM	96.36
98	Scpep1	MMMMMMWWWWWIIIIDIDIIIIIIIIIIIDWWWWWWWWMMMMMMMMMMMMMMMMMMMMMMMMMMMM	71.21
99	Igf2bp1	MDDMMMMMMMMMMMMMMMMMMMMMMMMMMMMMMMVVVVVVVVVVDMMMMMMMMWWWWWWW	95.0
100	Gpr179	MMMMMMMMMMMMMMMMMMMMMMMMMMMMMMMMMMMMMMMMMMMMMMMMMM	100.0
101	Smarce1	MMMMMMMMMMMMWWWWWWWWWVVVVVVVVVMMMMMMMMMMMMMMMMMMMMMMMMMMMMM	100.0
102	Krt19	MMMMMMMMMMMMMMMMMMMMMMMMMMMMMMMMMMMMMMMMMMMMMMMMMM	100.0
103	Hap1	IDMMMMMMMMMMMMMMMMMMMMMMMMMMMMMMMMMMMMMMMMMMMMMMMMM	96.08
104	Acly	MMMMMMMMMMMMMMMMIIIMMMMMDDDMMMMMMMMMMMMMMMMMMMMMMMMMM	88.68
105	Ppy	IDMMMMMMMMMMMMMMMMMMMMMMMMMMMMMMMMMMMMMMMMMMMMMMMMM	96.08
106	Pyy	MMMMMMMVVVVVVVVVVVVVVVVVVVDDDDDDDDDDDDDDDDDDDMMMMMMMMMMMMMMMMMMMMMMMM	72.46
107	Hdac5	MMMIIMMMMMMMMMMMMMMMMMMMMMMMMMMMMMMMMMMMMMMMMMMMMMWW	96.15
108	1700023F06Rik	IIIIIMMMMMMMMMMMMMMMMMMMMMMMMMMWWWWDMMMMMMMMMMMMMMMMMMM	89.09
109	Smarcd2	MIMMMMMMMMMMMMMMDMMMMMMMMMMMMMMMMMMMMMMMMMMMMMMMMMM	96.08
110	Pitpnc1	MMMMMIIDDMMMMMMMMMMMMMMMMMMMMMMMMMMMMMMMMMMMMMMMMMMM	92.31
111	Cacng4	DIVVVVVVVVVVVVVVVVVVVVVVVVVVVVVVVVVVVVVVVVWWWWWWWWWWWWWWWWWWWWWWWWWWWWWWWWWWWWWWWWWWWWIIIIMMMMM	93.68
112	Wipi1	IIIDIDIDMMMMMMMMMMMMMMMMMMMMMMMMMMMMMMMMMMMMMMMMMMMMMWW	85.45
113	2610035D17Rik	MVVVVVMMMMMMMMMMMMMMMMMMMMMMMMMMMWWWWWWWWWIIIIMMMMMMMMMMMMM	93.22
114	Btbd17	MMMMMMMMMMMMMMMMMMMMMMMMMMMMMMMMMMMMMMMMMMMMMMMMMM	100.0
115	Hn1	MMMMMMMMMMMMMMMMMMMMMMMMMMMMMMMMMMMMMMMMMMMMMMMMMM	100.0
116	Exoc7	MIIMMMMMMMMMMMMMMMMMMMMMMWWWWIIMMMMMMMMMMMMMMMMMMMMMMM	92.59
117	St6galnac2	MMMMMMMMMMMMMMMMMMMMMMMMMMMMMMMMMMMMMMMMMMMMMMMMMM	100.0
118	Rbfox3	IMMMMMMMMMMMMMMMWWWWWWWWWWWIIIIIIIIIIMMMMMMMMMMMMMMMMMMMMMMMM	81.97
119	Actg1	MMMMMMMMMMMMMMMMMMMMMMMMMMMMMMMMMMMMMMMMMMMMMMMMMM	100.0
120	Notum	IMMMMMMMMMMMMMMMMMMMMMMMMMMMMMMMMMIDDMMMMMMMMMMMMMMM	92.31
121	Selm	MMMMMMMMMMMMMMDMMMMMMMMMMMIMMMMMMMMMMMMMMMMMMMMMMMM	96.08
122	Upp1	IDMMMMMMMMMMMMMMMMMMMMMMMMMMMMMMMMMMMMMMMMMMMMMMMMM	96.08
123	Peli1	IIIIIMMMMMMMMMMMMMMMMMMMMMMMMMWWWWDMMMMMMMMMMMMMMMMMMMM	89.09
124	Ccdc88a	IIMMMMMMMMMMMMMMMMMMMMMMMMMMMMMMMMMMMMMMMMMMMMMMMMWW	96.15
125	Rtn4	MMMMMMMMMMMMMMMMMMMMMMMMMMMMMMMMMMMMMMMMMMMMMMMMMM	100.0
126	Psme4	MMMDMMMMMMMMMMMMMMMMMMMMMMMMMMIMMMMMMMMMMMMMMMMMMMM	96.08
127	Rnf130	MMMMMMVVVVVVVVVVVVIDIDIIIIIDDDDDDDDDDDDDDDDDMMMMMMMMMMMMMMMMMMMMMMMMM	62.32
128	Aff4	MDMMMMMMMMMMMMMMMMMMMMMWWWWWWIIIIIIIMMMMMMMMMMMMMMMMMMMMM	85.96
129	Gpx3	MMMMMMMVVVVVVVVVVVVVVVWWWWWWWWWWWWWWWMMMMMMMMMMMMMMMMMMMMMMMMMMMM	100.0
130	Tmem107	MMMIMMMMMMMMMMMMMMMMMMMMMVVVVVVVVVVVVVVVVVDDDDDDDDDDDDMMMMMMMMWWWWWW	80.88
131	Cldn7	MMIMMMMMMMMMMMDMMMMMMMMMMMMMMMMMMMMMMMMMMMMMMMMMMMM	96.08
132	Atp2a3	IMMMMMMMMMMMMMMMMMMMMMMMMMMMMMMMWWWIIMMMMMMMMMMMMMMMM	94.34
133	Rtn4rl1	IMMMMMMMMMMMMMMMMMMMMMMMMMMMMMMMMMMMDMMMMMMMMMMMMMM	96.08
134	Pigs	MMMMMMVVVVVVVVVIMMMMMMMMMMMMWWWWWWWWWWWIMMMMMMMMMMMMMMMMMMMMM	96.72
135	Lhx1os	IDMMMMMMMMMMMMMMMMMMMMMMMMMMMMMMMMIDMMMMMMMMMMMMMMMM	92.31
136	Slc35b1	MMMMMIDMMMMMMMMMMMMMMMMMMMMMMMMMMMMMMMMMMMMMMMMMMMM	96.08
137	Spop	MMMMMMMVVVVVVVVIMMMMMMMMMIDDDDDDDDDDMMMMMMMMMMMMMMMMMMMMMMMM	80.0
138	Gip	IMMMMMMMMMMMMMMMMMMMMMMMMMMMMMMMMMMMMMMMMMMMMMMMMMW	98.04
139	Gast	IDMMMMMMMMMMMMMMMMMMMMMMMMMMMMMMMMMMMMMMMMMMMMMMMMM	96.08
140	Mapt	IMMMMMMMMMMMMMMMMMMMMMMMMMMMMMMMMMMMMMMMMMMMMMMMMMW	98.04
141	Sox9	MIIMMMMMMMMMMMMMMMMMMMWWWIMMMMMMMMMMMMMMMMMMMMMMMMMMM	94.34
142	Rab37	IDMMMMMMMMMMMMMMMMMMMMMMMMMMMMMMMMMMMMMMMMMMMMMMMMM	96.08
143	Ubald2	MMMMMMMMMVVVVVIMMMMMMWWWWWWMMMMMMMMMMMMMMMMMMMMMMMMMMMMM	98.21
144	Tnrc6c	MMMDDDDDMMMMMMMMMMMMMMMMMMMMMMMMMMMMMMMMMMMMMMMMMMVVVVV	90.91
145	Gaa	MDDMMMMMMMMMMMMMMMMMMMMMMMMMMMMMMMMMMMMMMMMMMMMMMMVV	96.15
146	Dtnbos	IDMMMMMMMMMMMMMMMMMMMMMMMMMMMMMMMMMMMMMMMMMMMMMMMMM	96.08
147	Hbp1	MMMMMMMMMMMMMWWWWWWWWWWWWWWWWWVVVVVVVVVVVVVVVVVMMMMMMMMMMMMMMMMMMMM	100.0
148	Bzw2	MMMMMMMMMMMMMMMMMMMMMMMMMMMMMMMMMMMMMMMMMMMMMMMMMM	100.0
149	Dnajb9	MMMMMIIMMMMMMMMMMMMMMMMMMMMMMMMMMMMMMMMMMMMMMMMMMMWW	96.15
150	Sptssa	MMMMMMMMMMMMMMMMMMMMMMMMMMIIDDMMMMMMMMMMMMMMMMMMMMMM	92.31
151	Pygl	IDMMMMMMMMMMMMMMMMMMMMMMMMMMMMMMMMMMMMMMMMMMMMMMMMM	96.08
152	Rtn1	DIVVVVVVVVVVVVVVVVVVVVVVVVVVVVVVVVVVVVVVVVVVVVVVVVVWWWWWWWWWWWWWWWWWWWWWWWWWWWWWWWWWWWWWWWWWWWWWDDDD	94.0
153	Dhrs7	MMMMMMMMMMMMMMMMMMMMMMMMMMMMMMMMMMMMIDMMMMMMMMMMMMM	96.08
154	Gpx2	MMMMMMMMMMMMMMMMMMMMMMMMMMMMMMMMMMMMMMMMMMMMMMMMMM	100.0
155	Tmed10	MMMMMMMMMMMMMMMMMMMMMMMMMMMMMMMMMMMMMMMMMMMMMMMMMM	100.0
156	Serpina1c	MIIIIIIIMMMMMMMMMMMMWWWWWWWMMMMMMMMMMMMMMMMMMMMMMMMMMMMMM	87.72
157	Wars	MMMMDDMMMMMMMMMMMMMMMVVVVVVVVVVVIDWWWWWWWWWMMMMMMMMMMMMMMMMMMM	93.55
158	Hsp90aa1	MMMMMMMMMMDDDDDDMMMMMMMMMMVVVVVIMMMMMMMMMMMMMMMMMMMMMMMM	87.5
159	Dtnb	MMMMDIVVVVVVMMMMMMMMMMMMMMMMMMMMMMMMMMMMMMMMMMMMMMMWWWWWW	96.49
160	Smc6	MMMMMMWWWWMMMMMMMMMMMMVVVVVVVVVDDDDDMMMMMMMMMMMMMMMMMMMMMMM	91.53
161	Pdia6	MMMMMMMMMMMMMMMMMMMMMMMMMMMMMMMMMMMMMMMMMMMMMMMMMM	100.0
162	Hpcal1	MMMMMMMMMMMMMMMMMMMMMMMMMMMMMMMMMMMMMMMMMMMMMMMMMM	100.0
163	Etv1	IIMMMMMMMMMMMMMMMMMMMMMMMMMMMMMMMMMMMMMMMMMMMMMMMMWW	96.15
164	Tmx1	MMMMMMVVVVVVVVVVVIDIDIDIDDDDDDDDDDDDMMMMMMMMMMMMMMMMMMMMMMMMMMMMM	70.77
165	Fut8	DDIDMMMMMMMMMMMMMMMMMMMMMMMMMMMMMMMMMMMMMMMMMMMMMMMVV	92.45
166	Smoc1	MMMMMMMMMMMMMMMMMMMMMMMMMMMMMMMMMMMMMMMMMMMIDMMMMMM	96.08
167	Fos	MMMMMMMIIIIIIIIIIIIIIIIDWWWWWWWWWWWWWWWMMMMMMMMMMMMMMMMMMMMMMMMMMM	74.24
168	Ahsa1	MMMMMMMMMIIIIMMMMMMMMMMMMMMMMMMMMMMMMMMMMMMMMMMMMMWWWW	92.59
169	Chga	IMMMMMMMMMMMMMMMMMMMMMMMMMMMMMMMDMMMMMMMMMMMMMMMMMM	96.08
170	Dlk1	MMMMMMMMMMMMMMWWWWWWWWWWWVVVVVVVVVVIMMMMMMMMMMMMMMMMMMMMMMMMM	98.36
171	Meg3	MMMMMMMMDDDDDDDDDDDDDDDDDDDDDDIVVVVVVVVVVVVVVVVVVVVVMMMMMMMMMMMMMMMMMMMM	68.06
172	Akr1c12	MMMIIMMMMMMMMMMMMMMMMMMMMMMMMMMMWWWWIIMMMMMMMMMMMMMMMM	92.59
173	Pou6f2	IDMMMMMMMMMMMMMMMMMMMMMMMMMMMMMMMMMMMMMMMMMMMMMMMMM	96.08
174	Serpinb6a	MMMMMMMMVVVVVVMMMMMMMMDDDDDDDDDDDDMMMMMMMMMMMMMMMMMMMMMMVVVVVV	80.65
175	Atxn1	MMMMMMMMMMMMMMMMMMMMMMMMMMMMMMMMMMMMMMMMMMMMMMMMMM	100.0
176	Diras2	IDMMMMMMMMMMMMMMMMMMMMMMMMMMMMMMMMMMMMMMMMMMMMMMMMM	96.08
177	Dbn1	MMMMMMMMMMMMMMMMMMMMMMMMMMMMMMMMMMMMMMMMMMMMMMMMMM	100.0
178	Cdc14b	MMMMMVVVVIIDIDIDIIIDDDDDDDDMMMMMMMMMMMMMMMMMMMMMMMMMMMMMMMMMM	70.49
179	Ctsl	MMMMMMMMMMMMMMMIIMMMMMMMMMMMMMMMMMMMMMMMMMMMMMMMMMWW	96.15
180	Rasgrf2	IDMMMMMMMMMMMMMMMMMMMMMMMMMMMMMMMMMMMMMMMMMMMMMMMMM	96.08
181	Hmgcr	IDMMMMMMMMMMMMMMMMMMMMMMMMMMMMMIDMMMMMMMMMMMMMMMMMMM	92.31
182	Ocln	IIDIDIDIDMMMMMMMMMMMMMMMMMMMMMMMMMMMMDMMMMMMMMMMMMMMMMM	81.82
183	Fam159b	IDMMMMMMMMMMMMMMMMMMMMMMMMMMMMMMMMMMMMMMMMMMMMMMMMM	96.08
184	Rab3c	IIMMMMMMMMMMMMMMMMMMMMMMMMMMMMMMMMMMMMMMMMMMMMMMMMWW	96.15
185	Snx18	IIIMMMMMMMMMMMMMMMMMMMMMMMMMMMMMMMMMMMMMMMMMMMMMMMWWW	94.34
186	Isl1	IDMMMMMMMMMMMMMMMMMMMMMMMMMMMMMMMMMMMMMMMMMMMMMMMMM	96.08
187	Akr1c13	IIMMMMMMMMMMMMMMMMMMMMMMMMMMMMMMMMMMMMMMMMMMMMMMMMWW	96.15
188	Larp4b	MMMMMMMMMMMMMMMMMVVVVVIMMMMMMMMMMMMMMMMMMMMMMMMMMMWWWWWW	98.21
189	Ero1lb	DDIDMMMMMMMMMMMMMMMMMMMMMMMMMMMMMMMMMMMMMMMMMMMMMMMVV	92.45
190	Hist1h2bc	MMMVVVVVVVVVVVVVVIMMMMMMMMWWWWWWWWWWWWDDDMMMMMMMMMMMMMMMMMMMMMMMM	93.85
191	Phactr1	IDMMMMMMMMMMMMMMMMMMMMMMMMMMMMMMMMMMMMMMMMMMMMMMMMM	96.08
192	Gmpr	IMMMMMMMMMMMMMMMMMMMMMMMMMMMMMMMMMMMMMMMMMMMMMMMMMW	98.04
193	Irx2	IMMMMMMMMMMMMMMMMMMMMMMMMMMMMMMMMMMMMMMMMMMMMMMMMMW	98.04
194	Pcsk1	IMMMMMMMMMMMMMMMMMMMMMMMMMMMVVVVDDDDDMMMMMMMMMMMMMMMMMM	89.09
195	Arsb	MIDMMMMMMMMMMMMMMMMMMMMMMMMMMMMMMMMMMMMMMMMMMMMMMMM	96.08
196	Srek1ip1	MMMMMMVVVVVVVVVVIDIDIDIDDDDDDDDDDDDDDDDDDDIVVVVVVVMMMMMMMMMMMMMMMMMMMMMM	62.5
197	Plk2	MMMMMMIIIIIIIIIIMMMMMMMMMMMMMMMWWWWWWWWWWWWIIMMMMMMMMMMMMMMMMM	80.65
198	Cadps	IIMMMMMMMMMMMMMMMMMMMMMMMMMMMMMMMMMMMMMMMMMMMMMMMMWW	96.15
199	Appl1	MMMIDMMMMMMMMMMMMMMMMMMMMMMMMMMMMMMMMMMMMMMMMMMMMMM	96.08
200	Fam213a	MIIIMMMMMMMMMMMMMMMMMMWWWWWWWIIIIMMMMMMMMMMMMMMMMMMMMMMMM	87.72
201	Supt16	MMMMMIIIIIIMMMMMMMMMMMMMMMMMMWWWWDDMMMMMMMMMMMMMMMMMMMMM	85.71
202	Ptk2b	IMMMMMMMMMMMMMMMMMMMMMMMMMMMMMMMMMMMMMMMMMMMMMMMMMW	98.04
203	Dach1	IIMMMMMMMMMMMMMMMMMMMMMMMMMMMMMMMMMMMMMMMMMMMMMMMMWW	96.15
204	Mycbp2	MMMMMVVVVVIIDIDIDIDDDDDDDDMMIIIIIIIIIDDDDDDDDMMMMMMMMMMMMMMMMMMMMMMMM	52.17
205	Synpr	IDMMMMMMMMMMMMMMMMMMMMMMMMMMMMMMMMMMMMMMMMMMMMMMMMM	96.08
206	Slc4a7	IMMMMMMMMMMMMMMMMMMMMMMMMMMMMWWWWIIIMMMMMMMMMMMMMMMMMM	92.59
207	Adk	MIIIMMMMMMMMMMMMMMMMMMMMMMMMMMMMVVVVVVVVVVVDDDDDDMMMMMMMWWWWWWWW	85.94
208	Glt8d1	MMMMMDDMMMMMMMMMMMMMMMMMMMMMMMMMMMMMMMMMMMMMMMMMMMVV	96.15
209	Glud1	MMMMMMMMMMMMMMMMMMMMMMMMMMMMMMMMMMMMMMMMMMMMMMMMMM	100.0
210	Dhrs4	MMMMMMMMVVVVVVVIMMMMMMDDDDDDDDMMMMMMMMMMMMMMMMMMMMMMMMMMMM	84.48
211	Ctsb	MMMMMMMMMMMMMMMMMMMMMMMMMMMMMMMMMMMMMMMMMMMMMMMMMM	100.0
212	Zfp395	MMMMMMMMMMMMMMMMMMMMMMMMMMMMMMMMMMMMMMMMMMMMMMMMMM	100.0
213	Trim35	MMMMMMMMMMMMMMMMMMMMMMMMMMMMMMMMMMMMMMMMMMMMMMMMMM	100.0
214	Slain1	IMMMMMMMMMMMMMMMMMMMMMMMMMMVVVVDDDDDMMMMMMMMMMMMMMMMMMM	89.09
215	Dnajc3	MMMMMVVVVVVVVVVVDDMMMMMMMMMMMMMMWWWWWWWWWMMMMMMMMMMMMMMMMMMMM	96.72
216	Mbnl2	MMMMMMMVVVVVVDDDDDDDDDDDDMMMMMMMMMMMMMMMMVVVVVVMMMMMMMMMMMMMMM	80.65
217	Basp1	DDIDMMMMMMMMMMMMMMMMMMMMMMMMMMMMMMMMMMMMMMMMMMMMMMMVV	92.45
218	Rrm2b	IMMMMMMMMMMMMMMMMMMMMMMMMMMMMMMMMMMMMMMMMMMMMMMMMMW	98.04
219	Tmem65	DDIDMMMMMMMMMMMMMMMMMMMMMMMMMMMMMMMMMMMMMMMMMMMMMMMVV	92.45
220	Ndrg1	MMMMMMMMMMMMMMWWWWWWWWIIIIIIIIMMMMMMMMMMMMMMMMMMMMMMMMMMMM	86.21
221	Mfng	IDMMMMMMMMMMMMMMMMMMMMMMMMMMMMMMMMMMMMMMMMMMMMMMMMM	96.08
222	Csnk1e	MMMMMMMMMMMMVVVVVIMMMMMDDDDDDMMMMMMMMMMMMMMMMMMMMMMMMMMM	87.5
223	Cyb5r3	MMMMMMMMMMMMMMMMWWWWWWWIIIIIIIMMMMMMMMMMMMMMMMMMMMMMMMMMM	87.72
224	Kif21a	MMMMMMVVVVVDDDDDMMMMMMMMMMMMMMMMMMMMMMMMMMMMMMMMMMMMMMM	90.91
225	Slc38a1	MMMMMMMMMMMMMMMIIIIIIIIIIIIMMDDDDDDDDDDDDMMMMMMMMMMMMMMMMMMMMM	61.29
226	Vdr	IDMMMMMMMMMMMMMMMMMMMMMMMMMMMMMMMMMMMMMMMMMMMMMMMMM	96.08
227	Tuba1a	MMMMIDMMMMMMMMMMMMMMMMMMMMMMMMMMMMMMMMMMMMMMMMMMMMM	96.08
228	Ppp1r1a	IDMMMMMMMMMMMMMMMMMMMMMMMMMMMMMMMMMMMMMMMMMMMIDMMMMM	92.31
229	Plcxd3	IDDMMMMMMMMMMMMMMMMMMMMMMMMMMMMMMMMMMMMMMMMMMMMMMMMV	94.23
230	Capsl	MMMMMVVVVVVDDDDDDDDDDDDDDDIVVVVVVVVVVMMMMMMMMMMMMMMMMMMMMMMMMMMMMWW	76.12
231	Fam134b	MMMMMMMMMMMMMMMMMMMMMMMMMMMMMMMMMMMMMMMMMMMMMMMMMM	100.0
232	Ank	IMMMMMMMMMMMMMMMMMMMMMMMMMMMMMMMMMMMMMMWWWIIMMMMMMMMM	94.34
233	Slc30a8	IDMMMMMMMMMMMMMMMMMMMMMMMMMMMMMMMMMMMMMMMMMMMMMMMMM	96.08
234	Khdrbs3	IMMMMMMMMMMMMMMMMMMMMMMMMMMMMMMMMMMMMMMMMMMMMMMMMMW	98.04
235	Mapk15	IIIDIMMMMMMMMMMMMMMMMMMMMMMMMMMMMMMMMMMMMMMMMMMMMMMWWW	90.74
236	Adck5	MMMMMMIDIDIDMMMMMMMMMMMMMMMMMMMMMMMMMMMMMMMMMMMMMMMMM	88.68
237	Tnrc6b	MDMMMMMMMMMMMMMMMMMMMMMMVVVVVMMMMMMMMMMMMMMMMMMMMMMWWWW	98.18
238	Creld2	MMIMMMMMMMMMMMMMMMMMMMMMMMWWWWWIIIIMMMMMMMMMMMMMMMMMMMM	90.91
239	Ano6	MMMMMIDMMMMMMMMMMMMMMMMMMMMMMMMMMMMMMMMMMMMMIDMMMMMM	92.31
240	Tuba1c	MMMDDMMMMMMMMMMMMMMMMMMMMMMMMMMMMMMMMMMMMMMMVVVDMMMMM	94.34
241	Grasp	MMMMMMMMMMMDDDMMMMMMMMMMMMMMMMMMMMMMMMMMMMMMMMMMMMVVV	94.34
242	Krt7	MMMMMMMMMDDDDDDMMMVVVVVVVIMMMMMDDMMMMMMMMMMMMMMMMMMMMMMMMM	84.48
243	Hnrnpa1	MMMMMMMIDIDIDIIIIIDDDDDMMMMMMMMMMMMMMMMMMMMMMMMMMMMMMMMMMM	72.41
244	Srl	IMMMMMMMMMMMMMMMMMMMMMMMMMMMMMMMMMWWWWWIIIIMMMMMMMMMMMM	90.91
245	Litaf	MMMMMMMMMMMMMMIIIMMMMMMMMMMMMMMMMMMMMMMMMMMMMMMMMMWWW	94.34
246	Gspt1	MMMMMMMMMMWWWWWWWWDMMMMMMVVVVVVVVVMMMMMMMMMMMMMMMMMMMMMMMMM	98.31
247	Sdf2l1	MMIMMMMMMMMMMMMMMMMMMMMMMMMMMMMMMMDMMMMMMMMMMMMMMMM	96.08
248	Sst	IMMMMMMMMMMMMMMMMMMMMMMMMMMMMMMMMMMMMMMMMMMMMMMMMMW	98.04
249	Cd200	MMMMMMMMMMMMMMMMMMMMMMMMMMMMMMIDMMMMMMMMMMMMMMMMMMM	96.08
250	Bbx	MMMMMIDMMMMMMMMMMMMMMMMMMMMMIDMMMMMMMMMMMMMMMMMMMMMM	92.31
251	Alcam	MMMMMMIIIDMMMMMMMMMMMMMMMMMMMMMMMMMMMMMMMMMMMMMMMMMWW	92.45
252	Epha3	IMMMMMMMMMMMMMMMMMMMMMMMMMMMMMMMMMMMMMMMMMMWWWWWWWWIIIIIII	86.21
253	Btg3	IDMMMMMMMMMMMMMMMMMMMMMMMMMMMMMMMMMMMMMMMMMMMMMMMMM	96.08
254	Efcab1	MMMMMMMMDDDDDDDDDDDDDDDDMMIIIIIIIIVVVVVVVIMMMMMMMMMMMMMMMMMMMMMMMM	62.12
255	Vps8	IDMMMMMMMMMMMMMMMMMMMMMMMMMMMMMMMMMMMMMMMMMMMMMMMMM	96.08
256	Eif4a2	MMMMMMMMWWWWWWDMMMMMMMMMMVVVVVVVVDMMMMMMMMMMMMMMMMMMMMMMMM	96.55
257	St6gal1	IDMMMMMMMMMMMMMMMMMMMMMMMMMMMMMMMMMMMMMMMMMMMMMMMMM	96.08
258	Muc4	IDMMMMMMMMMMMMMMMMMMMMMMMMMMMMMMMMMMMMMMMMMMMMMMMMM	96.08
259	Heg1	IMMMMMMMMMMMMMMMMMMMMMMMMMMMMMMMMMMMMMMMMMMMMMMMMMW	98.04
260	Fstl1	MMMMMIDDMMMMMMMMMMMMMMMMMMMMMMMMMMIIIIIIIIIIIIIMMMMMWWWWWWWWWWWW	75.0
261	Zbtb20	MMMMMMMVVVVVVVVVVIIDIDIIIIIIDDDDDDDDDDDDDDDDDMMMMMMMMMMMMMMMMMMMMMMMM	59.42
262	Cd47	MIIIIIIMMMMMIIIIMMMMMMMMMMMMMMMMWWWWWWWWDDMMMMMMMMMMMMMMMMMM	80.0
263	Ripply3	IDMMMMMMMMMMMMMMMMMMMMMMMMMMMMMMMMMMMMMMMMMMMMMMMMM	96.08
264	Bace2	IDMMMMMMMMMMMMMMMMMMMMMMMMMMMMMMMMMMMMMMMMMMMMMIDMMM	92.31
265	Dact2	MMMMVVVVVVVIIIIIMMMMMMMMMMMMMMWWWWWWWWWWWDMMMMMMMMMMMMMMMMMMMM	90.32
266	Uqcc2	MMMMMMMMMMMMMMMWWWWWWWWWWIIIIIIIIIIMMMMMMMMMMMMMMMMMMMMMMMMM	83.33
267	Trp53cor1	MMMMMMMMMMMMMMMMMMMMMMMMMMMMMMMMMMMMMMMMMMMMVVVVVVDDDDDD	89.29
268	Akap8l	MMMMMIMMMMMMMMMMMMMMMMVVVVVVDDDDDDDMMMMMMMMMMMMMMMMMMMMMM	85.96
269	Hnrnpm	MMMMMMMMMMMMMMIDIDIIIIIIIDDDDDDDMMMMMMMMMMMMMMMMMMMMMMMMMMM	69.49
270	H2-Ke6	MMMMMMVVVVVVDDDDDDDDDDDDDDDMMVVVVVVVVVMMMMMMMMMMMMMMMMMMMMMMMMMMM	76.92
271	Mydgf	MMMMMMMMIIIMMMMMMMMMMMMMMMMMMMMMMMMMMMMMMMMMMMMMMMWWW	94.34
272	Ptprs	MDDIDIDMMMMMMMMMMMMMMMMMMMMMMMMMMMMMMMMMMMMMMMMMMMMMVV	88.89
273	Fbxl17	IMMMMMMMMMMMMMMMMMMMMMMMMMMMMMMMMMMMMMMMMMMMMMMMMMW	98.04
274	Myl12b	MMMMMMMMMMMMMMMMMMMMMMMMMMMMMMMMMMMMMMMMMMMMMMMMMM	100.0
275	Cox7a2l	MMMMMMMWWWWWWWMMMMMMMVVVVVVVMMMMMMMMMMMMMMMMMMMMMMMMMMMMM	100.0
276	Lrpprc	MDDDDDDMMMMMMMMMMMMMMMMMMMMMMMMMMVVVVVVMMMMMMMMMMMMMMMMM	89.29
277	Calm2	MMMMMMMMMMMMMMMMWWWWDMMMMMMMVVVVVMMMMMMMMMMMMMMMMMMMMMM	98.18
278	Zdhhc14	IIMMMMMMMMMMMMMMMMMMMMMMMMMMMMMMMMMMMMMMMMMMMMMMMMWW	96.15
279	Pde10a	IMMMMMMMMMMMMMMMMMMMMMMMMMMMMMMMMMWWWWWWWWIMMMMMMMMMVVVVVV	96.55
280	Hcfc1r1	MMMMMMMMMMMMMMMMMMMMMMMMMMMMMMMMMMMMMMMMMMMMMMMMMM	100.0
281	Itpr3	MMMMMMMMMMMMMMMMMMMMMMMMMMMMMVVVDDDMMMMMMMMMMMMMMMMMM	94.34
282	Srsf3	MMMMMMMMMMMMMMMMMMMMMMMMMMMMMMMMMMMMMMMMMMMMMMMMMM	100.0
283	Cd320	MMMMMMVVVVVVVVVVVVVVVVVVDDDDDDDDDDDDDDDDDDMMMMMMMMMMMMMMMMMMMMMMMMMM	73.53
284	Adgrf5	DDIDMMMMMMMMMMMMMMMMMMMMMMMMMMMMMMMMMMMMMMMMMMMMMMMVV	92.45
285	Rcan2	MMDMMMMMMMMMMMMMMMMMMMMMMMMMMMMMMWWWWWWWWWWIIIIIMMMMMMMVVVVVV	90.16
286	Ccnd3	MMMMMMMMMMMMWWWWWWWWWWWWVVVVVVVVVVVVMMMMMMMMMMMMMMMMMMMMMMMMMM	100.0
287	Epcam	MMMMMMMMMMMMMMMMMMMMMMMMMMMMMMMMMMMMMMMMMMMMMMMMMM	100.0
288	Cdh2	IMMMMMMMMMMMMMMMMMMMMMMMMMMMMMMMMMMMMMMMMMMMMMMMMMW	98.04
289	B4galt6	MMMMMDDDDMMMMMMMMMMMMMMMMMMVVVVVDMMMMMMMMMMMMMMMMMMMMMM	90.91
290	Nol4	IMMMMMMMMMMMMMMMMMMMMMMMMMMMMMMMMMMMMMMMMMMMMMMMMMW	98.04
291	Celf4	IMMMMMMMMMMMMMMMMMMMMMMMMMMWWWWIIIMMMMMMMMMMMMMMMMMMMM	92.59
292	Nrep	MMMMMMMMMWWWWWWIIIIIIIIIIIIIIDWWWWWWWMMMMMMMMMMMMMMMMMMMMMMMMMMM	76.56
293	Gfra3	MMMMMMMMMIMMMMMMMMMMMDMMMMMMMMMMMMMMMMMMMMMMMMMMMMM	96.08
294	Nr3c1	MMMIDIDMMMMMMMMMMMMMMMMMMMMMMMMMMMMMMMMMMMMMMMMMMMMM	92.31
295	Atp8b1	MIIIMMMMMMMMMMMMMMMMMMMMVVVVVVVIDWWWWWWWWWWMMMMMMMMMMMMMMMMMM	91.8
296	Galr1	IDMMMMMMMMMMMMMMMMMMMMMMMMMMMMMIDMMMMMMMMMMMMMMMMMMM	92.31
297	Tshz1	MMMIIMMMMMMMMMMMMMMMMMMMMMMMMMMMMMWWWWWWIIIIMMMMMMMMMMMM	89.29
298	Ttr	MMMMMMMMMMMIIIIIMMMMDDDMMMMMDDMMMMMMMMMMMMMMMMMMMMMMMMM	81.82
299	Rnf138	MMMMMMMIIDMMMMMMMMMMMMMMMMMDMMMMMMMMMMMMMMMMMMMMMMMM	92.31
300	Fhod3	IDMMMMMMMMMMMMMMMMMMMMMMMMMMMMMMMMMMMMMMMMMMMMMMMMM	96.08
301	Egr1	MMMMMMDDMMMMMMMMMMMMMIIMMMMMMMMMMMMMMMMMMMMMMMMMMMMM	92.31
302	Cxxc5	MMMMMMMMMMMMDDDDDDDDDDMMMMVVVVVVVVVVMMMMMMMMMMMMMMMMMMMMMMMM	83.33
303	Drap1	MMMMMMMMMMMMMMMMMMMMMIDMMMMMMMMMMMMMMMMMMMMMMMMMMMM	96.08
304	Prdx5	MMMMMMMMMMMMMMMMMMMMMMMMMMMMMMMMMMMMMMMMMMMMMMMMMM	100.0
305	Flrt1	IDMMMMMMMMMMMMMMMMMMMMMMMMMMMMMMMMMMMMMMMMMMMMMMMMM	96.08
306	Ostf1	MMIMMMMMMMMMMMMMMMMMMMWWWWWIIIIMMMMMMMMMMMMMMMMMMMMMMMM	90.91
307	Pip5k1b	IDMMMMMMMMMMMMMMMMMMMMMMMMMMMMMMMMMMMMMMMMMMMIDMMMMM	92.31
308	Rfx3	MMMDDDMMMMMMMMMMMMMMMMMMMMVVVVVVDDDMMMMMMMMMMMMMMMMMMMMM	89.29
309	Rbp4	MDMMMMMMMMMMMMMMMMMMMMMMMMMMIIDIDMMMMMMMMMMMMMMMMMMMM	88.68
310	Blnk	IMMMMMMMMMMMMMMMMMMMMMMMMMMMMMMMMMMMMMMMMMMMMMMMMMW	98.04
311	Slit1	IDMMMMMMMMMMMMMMMMMMMMMMMMMMMMMMMMMMMMMMMMMMMIDMMMMM	92.31
312	Cpn1	MDDDDMMMMMMMMMMMMMMMMMMMMMMMMMMMMMMMMMMMVVVVVVVDDDMMMMMMM	87.72
313	Sh3pxd2a	DDIDMMMMMMMMMMMMMMMMMMMMMMMMMMMMMMMMMMMMMMMMMMMMMMMVV	92.45
314	Ppp1r14b	MMMMMMMMMMMMMMMMMMMMMMMMMMMMMMMMMMMMMMMMMMMMMMMMMM	100.0
315	Macrod1	MMMMMDDMMMMMMMMMMMMMMMMMMMMMMMMMMMMMMMMMMMMMMMMMMMVV	96.15
316	Rcor2	MVVVVVMMMMMMMMMMMMMMMMMWWWWWMMMMMMMMMMMMMMMMMMMMMMMMMMM	100.0
317	Pla2g16	MMMMMMVVVVVVVIIIMMMMMMMMMMMMMMMMMMMMWWWWWWWWWWWWWIIIMMMMMMMMMMM	90.48
318	Prune2	IDMMMMMMMMMMMMMMMMMMMMMMMMMMMMMMMMMMMMMMMMMMMMMMMMM	96.08
319	Zfand5	MMVVVVVMMMMMMMMMMMMMMMDDDDDMMMMMMMMMMMMMMMMMMMMMMMMMMMM	90.91
320	Smarca2	MMIMMMMMMMMMMMMMMMMMMMWWWWWIIIIMMMMMMMMMMMMMMMMMMMMMMMM	90.91
321	A1cf	IDMMMMMMMMMMMMMMMMMMMMMMMMMMMMMMMMMMMMMMMMMMIDMMMMMM	92.31
322	Papss2	IDMMMMMMMMMMMMMMMMMMMMMMMMMMMMMMMMMMMMMMMMMMMMMMMMM	96.08
323	Hhex	MMIMMMMMMMMMMMMMMMMMMMMMMMMMMMMMMWWWIIMMMMMMMMMMMMMMM	94.34
324	Ffar4	IIIMMMMMMMMMMMMMMMMMMMMMMMMMMMMMMMMMWWWWWWIIIMMMMMMMMMMM	89.29
325	Sfxn2	MMMMMMVVVDDDMMMMMMMMMMMMMMMMMMMMMMMMMMMMMMMMMMMMMMMMM	94.34
326	Ins1	MMVVVVIIMMMMMMMMMMMMMMMMMMMMMMMMMMMMMMMMMDDDDDDMMMMMMMMM	85.71
327	Dusp5	IMMMMMMMMMMMMMMMMMMVVVVVVVVVVVVIMMMMMMMMMMMMMMMMMMWWWWWWWWWWWWWW	96.88
328	Habp2	MMMMMMMMMMMMMMMMIIIIIIIIIIMMMMMMMMMMMMMMMMMMMMMMMMWWWWWWWWWW	83.33
329	Surf4	MMMVVVVVVVVVVVVVVVVVVVVVIMMDDDDDDDDDDDDDDDDDDDDDDMMMMMMMMMMMMMMMMMMMMMMM	68.06
330	Nr4a2	IDMMMMMMMMMMMMMMMMMMMMMMMMMMMMMMMMMMMMMMMMMIDMMMMMMM	92.31
331	Cytip	IDMMMMMMMMMMMMMMMMMMMMMMMMMMMMMMMMMMMMMMMMMMMMMMMMM	96.08
332	Acvr1c	IDMMMMMMMMMMMMMMMMMMMMMMMMMMMMMMMMMMMMMMMMMMMMMMMMM	96.08
333	Baz2b	MMMMMIIIIMMMMMMMMMMMMMMMMMMMMMMMMMMMMMMMMMMMMMMMMMWWWW	92.59
334	Dpp4	IMMMMMMMMMMMMMMMMMMMMMMMMMMMMMMMMMMMMMMMMMMMMMMMMMW	98.04
335	Gcg	IIIIIIMMMMMMMMMMMMMMMMMMMMMMMMMMMMMMMWWWWWWMMMMMMMMMMMMM	89.29
336	Slc25a12	IDMMMMMMMMMMMMMMMMMMMMMMMMMMMMMMMMMMMMMMMMMMMMMMMMM	96.08
337	Pde1a	DIVVVVVVVVVVVVVVVVVVVVVVVVVVVVVVVVVVVVVVVVVVVVVVVVVWWWWWWWWWWWWWWWWWWWWWWWWWWWWWWWWWWWWWWWWWWWWDDDDD	93.0
338	Frzb	IDMMMMMMMMMMMMMMMMMMMMMMMMMMMMMMMMMMMMMMMMMMMIDMMMMM	92.31
339	Cry2	IDMMMMMMMMMMMMMMMMMMMMMMMMMMMMMMMMMMMMMMMMMMIDMMMMMM	92.31
340	Cat	MMMMMMMMMMMMMMMMMMMMMMMMMMMMMMMMMMMMMMMMMMMMMMMMMM	100.0
341	Rcn1	MMMMMMVVVDMMMMMMMMMMMMMMMMMDDMMMMMMMMMMMMMMMMMMMMMMMM	94.34
342	Scg5	IMMMMMMMMMMMMMMMMMMMMMMMMMMMMMMMMMWWWWWWIIIIIMMMMMMMMMMM	89.29
343	Meis2	MMMMMMMMMMMMMMMMMMMMMMMMMMMMMMMMMMMMMMMMMMMMMMMMMM	100.0
344	Shf	IMMMMMMMMMMMMMMMWWWWWWWWIIIIIIIMMMMMMMMMMMMMMMMMMMMMMMMMMM	86.21
345	Kcnip3	IMMMMMMMMMMMMMMMMMMMMMMMMMMMMMMIIMMMMMVVVVVVVVVVVVDDDDDDDDDDDDDDD	72.31
346	Gpcpd1	IIIIIMMMMMMMMMMMMMMMMMMMMMMMMMMMMMMMMMMMMMMMMMMMMMWWWWW	90.91
347	Trmt6	MMMMMIIIIMMMMMMMMMMMMMMMMMMMMMMMMMMMMMMMMMMMMMMMMMWWWW	92.59
348	Fermt1	MMMMIIDDMMMMMMMMMMMMMMMMMMMMMMMMMMMMMMMMMMMMMMMMMMMM	92.31
349	Pcsk2os1	IMMMMMMMMMMMMMMMMMMMMMMMMMMMMMMMMMMMMMMMMMMMMMMMMMW	98.04
350	Ovol2	MDMMMMMMMMMMMMMMMMMMMMMVVVVVVDDDDDMMMMMMMMMMMMMMMMMMMMMM	89.29
351	Tgm2	MMMMMMMMMMMDDDMMMMMIIIIIIMMMMMMMMMMMMMMMMMMMMMMMMMMMMWWW	83.93
352	Ptprt	IDMMMMMMMMMMMMMMMMMMMMMMMMMMMMMMMMMMMMMMMMMMMMMMMMM	96.08
353	Sulf2	IIIMMMMMMMMMMMMMDDDDDDDMMMMMMMMMMMMMMMVVVVMMMMMMMMMMMMMMM	82.46
354	Ctsz	MMMMMMMMMMMMMMMMMMMMMMMMMMMMMMMMMMMMMMMMMMMMMMMMMM	100.0
355	Stmn3	IDMMMMMMMMMMMMMMMMMMMMMMMMMMMMMMMMMMMMMMMMMMMMMMMMM	96.08
356	Fam107b	IDMMMMMMMMMMMMMMMMMMMMMMMMMMMMIDMMMMMMMMMMMMMMMMMMMM	92.31
357	Bend7	DIVVVVVVVVVMMMMMMMMMMMMMMMMMMMMMMMMMMMMMMMMMMMMMMMMWWWWWWWWW	96.67
358	Commd3	MMMMMMMMVVVVVMMMMMMMMDDDDDMMMMMMMMMMMMMMMMMMMMMMMMMMMMM	90.91
359	Etl4	MMIMMMMMMMMMMMMMMMMMMMMMMMMMMWWWWWIIIIMMMMMMMMMMMMMMMMM	90.91
360	Npdc1	IIIIMMMMMMMMMMMMMMMMMMWWWWWWIIMMMMMMMMMMMMMMMMMMMMMMMMMM	89.29
361	Gpsm1	IIIMMMMMMMMMMMMMMMMMMMMMMMMMMMMMMMMMMMMMMMMMMMMMMMWWW	94.34
362	Ass1	MMMMMMMMIIIIIIIMMWWWWWWWWWIMMIIMMMMMMMMMMMWWWWWWWWWWWWDMMMMMVVVVVVVVVVVV	84.72
363	Rpl12	MMMMMMMMMMMMMMMMMMMMMMMMMMMMMMMMMMMMMMMMMMMMMMMMMM	100.0
364	Hspa5	MMMMMMMMMMMMMWWWWWWWWWWWWWWVVVVVVVVVVVVVVMMMMMMMMMMMMMMMMMMMMMMM	100.0
365	Fmnl2	IMMMMMMMMMMMMMMMMMMMMMMMMMMMMWWWWWWWWWWWWMMMMMMMMMMVVVVVVVVVVV	98.39
366	Gpd2	MMMMMMMMMMMMMMMMMMMMMMMMMMMMMMIDMMMMMMMMMMMMMMMMMMM	96.08
367	Cers6	IIIIIMMMMMMMMMMMMMMMMMMMMMMMMMMMMMMMMMMMMMMMMMMMMMWWWWW	90.91
368	G6pc2	IDMMMMMMMMMMMMMMMMMMMMMMMMMMMMMMMMMMMMMMMMMMMMMMMMM	96.08
369	Rapgef4	IIMMMMMMMMMMMMMMMMMMMMMMMMMMMMMMMMMMMMMMMMMMMMMMMMWW	96.15
370	Ube2e3	MMMMMMMMMMMMMMMMMMMMMMMMMMMMMMMMMMMMMMMMMMMMMMMMMM	100.0
371	Syt13	MMMMMMMMMMMMMMIIIMMMMMMMMMMMMMMMMMMMMMMMMMMMMMMMMMWWW	94.34
372	Immp1l	MMMMMMMMMMMMMMMMMMMMMMMMMMMMMMMMMMMMMMMMMMMMMMMMMM	100.0
373	Mpped2	MMIIIMMMMMMMMMMMMMMMMMMMMMMMWWWWWIIMMMMMMMMMMMMMMMMMMMM	90.91
374	Lgr4	MMMMIDMMMMMMMMMMMMMMMMMMMMMMMMMMMMMMMMMMMMMMMIDMMMMM	92.31
375	G630016G05Rik	IDMMMMMMMMMMMMMMMMMMMMMMMMMMMMMMMMMMMMMMMMMMMMMMMMM	96.08
376	Pak6	IIMMMMMMMMMMMMMMMMMMMMMMMMMMMMMMMMMMMMMMMMMMMMMMMMWW	96.15
377	Mga	MDDMMMMMMMMMMMMMMMMMMMMMMMMMMMWWWWWWWWWDIVVVVVVVVVVVMMMMMMMMMM	93.55
378	Pdia3	MMMMMMMMMMMMMMMMMMMMMMMMMMMMMMMMMMMMMMMMMMMMMMMMMM	100.0
379	Dut	MMMMMMMMMMMMMMMMMMMMMMMMMMWWWIIIMMMMMMMMMMMMMMMMMMMMM	94.34
380	Chgb	IDIDIDIDMMMMMMMMMMMMMMMMMMMMMMMMMMMMMMMMMMMMMMMMMMMMMM	85.19
381	Plcb4	IIMMMMMMMMMMMMMMMMMMMMMMMMMMMMMMMMMMMMMMMMMMMMMMMMWW	96.15
382	Asxl1	MIDMMMMMMMMMMMMMMMMMMMMMMMMMMMMMMMMMMMMMMMMMMMMMMMM	96.08
383	Cbfa2t2	MMMMMWWWWIDIDIDIIIIIIIIDDDDMMMMMMMMMMMMMMMMMMMMMMMMMMMMMMMMMM	70.49
384	Trp53inp2	IIIIIMMMMMMMMMMMMMMMMMMMMMMMMMMMMMMMMMMMMMMMMMMMMMWWWWW	90.91
385	Rpn2	MMMMMMMMMMMMDDDDMMMMMMMMMMMMMMMMMMMMVVVVMMMMMMMMMMMMMM	92.59
386	Nnat	MMMMMMMMMMMMMMMMMMMMMMMMMMMMIIDDMMMMMMMMMMMMMMMMMMMM	92.31
387	Top1	MMMMMMMMMMMMMMMMMMMMMMMMMMMMMMMMMMMMMMMMMMMMMMMMMM	100.0
388	Gdap1l1	IMMMMMMMMMMMMMMMMMMMMMMMMDMMMMMMMMMMMMMMMMMMMMMMMMM	96.08
389	Zfos1	MMMMMMMMMMMMMWWWWWWWWWWWWWVVVVVVVVVVVVVMMMMMMMMMMMMMMMMMMMMMMMM	100.0
390	Rnf114	MMMMMMMMMMMMMMMMMMMMMMMMMMMMMMMMMMMMMMMMMMMMMMMMMM	100.0
391	Tshz2	MMMMMMMMMMMMMMMMMMMMMMMMMMMMIIDDMMMMMMMMMMMMMMMMMMMM	92.31
392	Rab22a	MMMMMWWWWWWIIIIIIIIIIIIIIIIIIIIIIIIIDWWWWWWWWWWWWWWWWWWMMMMMMMMMMMMMMMMMMMM	65.33
393	Vapb	MMMMMMWWWWWIIIIIIIIIIIMMMMMMMMMMMMMMMMMMMMMMMMMMMMMMMMMWWWWWW	81.97
394	Stx16	MDMMMMMMMMMMMMMMMVVVVVVVDMMMMMMMMMMMMMMMMMMMMMMMMMMMWWWWW	96.49
395	Npepl1	MMMMMMMMMMMMMMMMMMMMMMMMMMMMMMMMMMMMMMMMMMMMMMMMMM	100.0
396	Gnas	MMMMMMMMMMMMMMMMMMMMMMMMMMMMMMMMMMMMMMMMMMMMMMMMMM	100.0
397	Myt1	IMMMMMMMMMMMMMMMMMMMMMMMMMMMDMMMMMMMMMMMMMMMMMMMMMM	96.08
398	Polr3k	MMMMMMMMMMMMMMMMMMMMMMMMMMMMMMMMMMMMMMMMMMMMMMMMMM	100.0
399	Zfp704	IDDIDIDIVVVVVVVVVVVMMMMMMMMMMMMMMMMMMMMMMMMMMMMMMMMMMMWWWWWWWWWWW	87.69
400	Slc7a14	IDMMMMMMMMMMMMMMMMMMMMMMMMMMMMMMMMMMMMMMMMMMMMMMMMM	96.08
401	Pex5l	IMMMMMMMMMMMMMMMMMMMMMMMMMMMMMMMWWWIIMMMMMMMMMMMMMMMM	94.34
402	Siah2	MMMMMMMMMMMMMMMMMMMMMMMMMMIDMMMMMMMMMMMMMMMMMMMMMMM	96.08
403	Gria2	IMMMMMMMMMMMMMMMMMMMMMMMMMMMMMMMMMMMMMMMMMMMMMMMMMW	98.04
404	Mllt11	MMIMMMMMMMMMMMMMMMMMMMMMMMMMMMMMMMMMMMMMMMMMMMMMMMW	98.04
405	Man1a2	MMMMMIDMMMMMMMMMMMMMMMMMMMMMMMMMMMMMMMMMMMMMMMMMMMM	96.08
406	Mov10	IMMMMMMMMMMMMMMMMMMMMMMMMMMMMMMMMMMWWWWWWWWWIMMMMMMMVVVVVVV	96.61
407	Ahcyl1	MMMMMMMMMMMMMMMMMMMMMMVVVVVVVVIDWWWWWWWWMMMMMMMMMMMMMMMMMMM	96.61
408	Celsr2	MIDMMMMMMMMMMMMMMMMMMMMMMMMMMIDMMMMMMMMMMMMMMMMMMMMM	92.31
409	5330417C22Rik	MMMMMMMMMDDIDIDMMMMMMMMMMMMMMMMMMMMMMMMMMMMMMMMMMMMMVV	88.89
410	Ugt8a	IIMMMMMMMMMMMMMMMMMMMMMMMMMMMMMMMMMMMMMMMMMMMMMMMMWW	96.15
411	Ank2	IDMMMMMMMMMMMMMMMMMMMMMMMMMMMMMMMMMMMMMMMMMMMMMMMMM	96.08
412	Ostc	MMMMMMMMMMMMMMMMMMMMMMMMMMMMMMMMMMMMMMMMMMMMMMMMMM	100.0
413	Hadh	MMMMMMMMMMMMMVVVVVVIDIDIDIIIIDDDDDDDDDDMMMMMMMMMMMMMMMMMMMMMMMM	68.25
414	Sgms2	MMMDDDMMMMMMMMMMMMMMMMMMMMMMMMMMMMMMMMMMMVVVVVDDMMMMMMM	90.91
415	Prkacb	MDDMMMMMMMMMMMMMMMMMMMMMMMMMMMMMMMMMMMMMMMMVVVDMMMMMM	94.34
416	Gipc2	DIVVVVVVVVVVVVVVVVVVVVVVVVVVVVVVVVVVVVVVVVVVVVVVVWWWWWWWWWWWWWWWWWWWWWWWWWWWWWWWWWWWWWWWWWWWWWWWWWII	96.0
417	St6galnac5	IDMMMMMMMMMMMMMMMMMMMMMMMMMMMMMMMMMMMMMMMMMMMMMMMMM	96.08
418	Pkia	DIVVVVVVVVVVVVVVVVVVVVVVVVVVVVVVVVVVVVVVVVVWWWWWWWWWWWWWWWWWWWWWWWWWWWWWWWWWWWWWWWWWWWWWMMMMVVVV	97.92
419	Slc2a2	MMIMMMMMMMMMMMMMMMMMMMMMMMMMMMMMMMMMMMMMMMMMMMMMMMW	98.04
420	Kcnmb2	IMMMMMMMMMMMMMMMMMMMMMMMMMMMMMMMMMMMMMMMMMMMMMMMMMW	98.04
421	Hspa4l	IMMMMMMMMMMMMMMMMMMMMMMMMMMMMMMMMMVVVVVVDMMMMMMMMMMWWWWWW	96.49
422	Noct	IDMMMMMMMMMMMMMMMMMMMMMMMMMMMMMMMMMMMMMMMMMMIDMMMMMM	92.31
423	Foxo1	MMMIIIMMMMMMMMMMMMMMMMMMMMMMMMMMMMMMMMMMMMMMMMMMMMWWW	94.34
424	Tm4sf4	MMMMMMMMIIDIDIDIDIIIIIIDDDDDDDMMMMMMMMMMMMMMMMMMMMMMMMMMMMMMM	63.93
425	P2ry1	IDMMMMMMMMMMMMMMMMMMMMMMMMMMMMMMMMMMMMMMMMMMMMMIDMMM	92.31
426	Ctso	IIIIIMMMMMMMMMMMMMMMMMMMMMMMMMMMMMMMMMMMMMWWWWWWIMMMMMMM	89.29
427	Ssr2	MMMMMMMMMMDDMMMMMMMMMMMMMMMMMMMMMMMMMMMMMMMMMMMMMMVV	96.15
428	Krtcap2	MMMMMMMMMMMMIIIMMMMMMMMMMMMMMMMMMMMMMMMMMMMMMMMMMMWWW	94.34
429	S100a10	MMMMMMMMMMMMMMMMMMMMMMMMMMMMMMMMMMMMMMMMMMMMMMMMMM	100.0
430	Txnip	MMMMMMMMMMMMMMIIIIMMMMMDDDDMMMMMMMMMMMMMMMMMMMMMMMMMMM	85.19
431	Ndst4	DIVVVVVVVVVVVVVVVVVVVVVVVVVVVVVVVVVVVVVVVVVVVVVVVVVWWWWWWWWWWWWWWWWWWWWWWWWWWWWWWWWWWWWWWWWWWWWWDDDD	94.0
432	Camk2d	IDMMMMMMMMMMMMMMMMMMMMMMMMMMMMMMMMMMMMMMMMMMMIDMMMMM	92.31
433	Pla2g12a	MMMMMMIIIMMMMMMMMMMMMMWWWWWWWWIIIIIMMMMMMMMMMMMMMMMMMMMMMM	86.21
434	Gm43194	IDMMMMMMMMMMMMMMMMMMMMMMMMMMMMMMMMMMMMMMMMMMMMMMMMM	96.08
435	Tspan5	IDMMMMMMMMMMMMMMMMMMMMMMMMMMMMMIDMMMMMMMMMMMMMMMMMMM	92.31
436	Gtf2b	MMMMMMIIIIIDIDIDIIIIDDDDDDDDMMMMMMMMMMMMMMMMMMMMMMMMMMMMMMMMM	63.93
437	Gm43861	IMMMMMMMMMMMMMMMMMMMMMMMMMMMMMMMMMMMMMMMMMMMMMMMMMW	98.04
438	Rps20	MMMMMMMMVVVVMMMMMMMMMMMMMMMMMMMMMMMMMMMMMMMMMMMMMMWWWW	100.0
439	Car8	MMIMMMMMMMMMMMMMMMMMMMMMMMMMMMMMMMMMMMMMMMMMDIDMMMMM	92.31
440	Klhl32	IMMMMMMMMMMMMMMMMMMMMMMMMMMMMMMMMMMMMMMMMMMMMMMMMMW	98.04
441	Fam219a	IMMMMMMMMMMMMMMMMMMMMMMMMMMMMMMMMMWWWWWWIMMMMMMMMMMMVVVV	96.43
442	Cntfr	IMMMMMMMMMMMMMMMMMMMMMMMMMMMMMMMMMMMMMMMMMMMMMMMMMW	98.04
443	Hint2	MMMMMDDDDDDDDMMMMMMMMIIIIIIIIMMMMMMMMMMMMMMMMMMMMMMMMMMMMM	72.41
444	Abca1	IIIIMMMMMMMMMMMMMMMMMMMMMMMMMMWWWDMMMMMMMMMMMMMMMMMMMM	90.74
445	Ptpn3	IDMMMMMMMMMMMMMMMMMMMMMMMMMMMMMMMMMMMMMMMMMMMMIDMMMM	92.31
446	Lrrc42	MMMMMMMMMMMMMMMMMMMMMMMMMMMMMMMMMMMMMMMMMMMMMMMMMM	100.0
447	Fam159a	MMMMMMMMMMMMMMMMMMMMMMMMMMVVVVVVVDMMMMMMMMMMMMMMMMMWWWWWW	98.25
448	Rps8	MMMMMMMMMMMMMMMMMMMMMMMMMMMMMMMMMMMMMMMMMMMMMMMMMM	100.0
449	Ptprf	MMMMMMMMMMMMMMMMMMMMMMMMMMMMMMMMMMMMMMMMMMMMMMMMMM	100.0
450	Kcnq4	IIIMMMMMMMMMMMMMMMMMMMMMMMMMMMMMMMDDDMMMMMMMMMMMMMMMM	88.68
451	Smap2	MMMMIDDDMMMMMMMMMMMMMMMMMMMMMMMMMMMMMMMMMMMMMMMMMMMVV	92.45
452	Phactr4	MMMMMMMMMMMMMMMMMMMMMMMMMMMMMMMMMMMMMMMMMMMMMMMMMM	100.0
453	Sesn2	IMMMMMMMMMMMMMMMMMMMMMMMMMMMMMMMMMVVVVVDDDDDDMMMMMMMMMMM	87.5
454	Sh3bgrl3	MMMMMMMMMMMMMMMMMMMMMMMMMMMMMMMMMMMMMMMMMMMMMMMMMM	100.0
455	Kdm1a	MMVVVVMMMMMMMMMMMMMMMMMMMMMMMMMMMMMMMMMMMMMMMMMMMMWWWW	100.0
456	Rap1gapos	MIIMMMMMMMMMMMMMMMMMMMMMMMMMMMMMMMMMMMMMMMMMMDDMMMMM	92.31
457	Cda	MMMMMIDMMMMMMMMMMMMMMMMMMMMMMIDMMMMMMMMMMMMMMMMMMMMM	92.31
458	Igsf21	IMMMMMMMMMMMMMMMMMMMMMMMMMMMWWWIIMMMMMMMMMMMMMMMMMMMM	94.34
459	Slc25a33	IIIIMMMMMMMMMMMMMMMMMMMMMMMMMMMMMMMMMMMMMMMMMMMMMMWWWW	92.59
460	Smim1	MMMMWWWIIMMMMMMMMMMMMMMMMMMMMMMMMMMMMMMMMMMMMMMMMMMMV	96.23
461	Prdm16	MMMMMMMMMMMMMMMMMMMMMMMMMMMMMMMMWWWIIIMMMMMMMMMMMMMMM	94.34
462	Chd7	MMIMMMMMMMMMMMMMMMMMMDMMMMMMMMMMMMMMMMMMMMMMMMMMMMM	96.08
463	Gem	MWWWWIIIIMMMMMMMMMMMMMMMMMMMMMMMMMMMMMMMMMMMMMMMMMMMMM	92.59
464	Triqk	IIIIMMMMMMMMMMMMMMMMMMMMMMMMMMMMWWWWWWWWWWWWDIVVVVVVVVMMMMMMMMM	90.48
465	Runx1t1	IDMMMMMMMMMMMMMMMMMMMMMMMMMMMMIDMMMMMMMMMMMMMMMMMMMM	92.31
466	Gm11837	IDMMMMMMMMMMMMMMMMMMMMMMMMMMMMMMMMMMMMMMMMMMMMIDMMMM	92.31
467	Fbxl4	IMMMMMMMMMMMMMMMMMMMMMMMMMMMMMMMMMMMMMMMMMMMMMMMMMW	98.04
468	Dnaja1	MMMMMMMMIMMMMMMMMMMMMMMMMMDMMMMMMMMMMMMMMMMMMMMMMMM	96.08
469	Il11ra1	MMMMMMMMMMIIDIDIDIDIIIIIIIDDDDDDDDMMMMMMMMMMMMMMMMMMMMMMMMMMMM	61.29
470	Sec61b	MMMMMMMMMMMMMMMMMMMMMMMMMMMMMMMMMMMMMMMMMMMMMMMMMM	100.0
471	Plppr1	IDMMMMMMMMMMMMMMMMMMMMMMMMMMMMMMMMMMMMMMMMMMMMMMMMM	96.08
472	Fam151a	IDMMMMMMMMMMMMMMMMMMMMMMMMMMMMMMMMMMMMMMMMMMMMMMMMM	96.08
473	Ssbp3	MMMMMMMMMIIIIIIDIDIDIIIIIMMMWWWWWWWWWDMMMMMMMMMMMMMMMMMMMMMMMMM	73.02
474	Lrp8	IDMMMMMMMMMMMMMMMMMMMMMMMMMMMMMMMMMMMMMMMMMMMMMMMMM	96.08
475	Txndc12	MMMMMMVVVVVVVVVVVVVVDIDDDDDDDDDDDDDDMMMMMMMMMMMMMMMMMMMMMMMMMMMMM	75.38
476	Rab3b	IMMMMMMMMMMMMMMMMMMMMMMMMMMMMMMMMMMMMMMMMMMMMMMMMMW	98.04
477	Tmem53	MMMMDDDDMMMMMMMMMMMMMMMMMMMMMMMMMMMMMMMMMMMMMMMMMMVVVV	92.59
478	Col9a2	MMMMMWWWWWWWIIIIIIIIIIIMMMMMMMMMMMMMMMMMMMMMMMMMMMMMMMMMMWWWW	81.97
479	Sfpq	MMMMMMDDDDDDDDDDDDDDDMVVVVVVVVVVIIIIIMMMMMMMMMMMMMMMMMMMMMMMMMMMM	69.23
480	Stmn1	MMMMMMMMMMMMMMMMMMMMMMWWWWWIMMMMMMMMMMMMMMMMMMMMMMMVVVV	98.18
481	Rap1gap	MMMMMMMMMMMMMMMMMMMMMMMMMMMMMMMMMMMMMMMMMMMMMMMMMM	100.0
482	Ece1	MMMDMMMMMMMMMMMMMMMMMMMMMMMMMMMMMIMMMMMMMMMMMMMMMMM	96.08
483	Camk2n1	MMMIMMMMMMMMMMMMVVVVIMMMMMMMMMWWWWWDMMMMMMMMMMMMMMMMMMMM	94.64
484	Mfap2	MMMMMDDDDDDDDDDDDDDDDDDDDDMMMVVVVVVVVVVVVVVVVVVVVVMMMMMMMMMMMMMMMMMMMMM	70.42
485	Mad2l2	MMMDDMMMMMMMMMMMMMMWWWWIIIIIIMMMMMMMMMMMMMMMMMMMMMMMMMMM	85.71
486	Casz1	MWWWWDMMMMMMMMMMMMMMMIIIIIMMMMMMMMMMMMMMMMMMMMMMMMMMMMM	89.09
487	Rere	MMMMMDMMMMMMMMMMMMMVVVVVVVVDDMMMMMMMMMMMMMMMMMMMMMMMMWWWWW	94.83
488	Acot7	MMMVVVDDDMMMMMMMMMMMMMMMMMMMMMMMMMMMMMMMMMMMMMMMMMMMM	94.34
489	Gnai1	IMMMMMMMMMMMMMMMMMMMMMMMMMMMMMMMMMMMMMMMMMMMMMMMMMW	98.04
490	Mnx1	IIMMMMMMMMMMMMMMMMMMMMMMMMMMMMMMMMMMMMMMMMMMMMMMMMWW	96.15
491	Lrpap1	MMMMMMMMMMMMMIIIMMMMMDDDMMMMMMMMMMMMMMMMMMMMMMMMMMMMM	88.68
492	Sorcs2	IMMMMMMMMMMMMMMMMMMMMMMMMMMMMMMMMMMMMMMMMMMMMMMMMMD	96.08
493	Wfs1	IMMMMMMMMMMMMMMMMMMMMMMMMMMMMMMVVVVVVVVVVVIDWWWWWWWWWWWWMMMMMMM	95.24
494	Ugdh	MMMMMMMMMMMMMMMMMMMMMMMMMMMMMMMMMMMMMMMMMIIDDMMMMMMM	92.31
495	Kctd8	IDMMMMMMMMMMMMMMMMMMMMMMMMMMMMMMMMMMMMMMMMMMMMMMMMM	96.08
496	Ociad2	MMMMMVVVVMMMMMMMMMMMMMMMMMMMMMWWWWWWIIMMMMMMMMMMMMMMMMMM	96.43
497	Cnot6l	MMMMMVVVVVVDIDIDIDDDDDDDDMMMMIIMMMMMMMMMMMMMMMMMMMMMMMMMMMMMM	73.77
498	Plac8	IDMMMMMMMMMMMMMMMMMMMMMMMMMMMMMMMMMMMMMMMMMMIDMMMMMM	92.31
499	Nkx6-1	MMMMMMMMMDDMMMMMMMMMMMMMMIIMMMMMMMMMMMMMMMMMMMMMMMMM	92.31
500	Miat	IDDMMMMMMMMMMMMMMMMMMMMMMMMIMMMMMMMMMMMMMMMMMMMMMMMM	92.31
501	Sez6l	IMMMMMMMMMMMMMMMMMMMMMMMMMMMMMMMMMMMMMMMMMMMMMMMMMW	98.04
502	Atp2a2	IDMMMMMMMMMMMMMMMMMMMMMMMMMMMMMMMMMMMMMMMMMMMMMMMMM	96.08
503	Cdk2ap1	MMMMMMMMMMMMMMMMMMMMMMMMMMMMMMMMMMMMMMMMMMMMMMMMMM	100.0
504	Ubc	MMMMMMMMMMMMMMMMMMMMMMMMMMMMMMMMMMMMMMMMMMMMMMMMMM	100.0
505	Auts2	IIIDIDIIMMMMMMMMMMMMMMMMMMMMMMMMMMMMMMMMMMMMMMMMMMMMWWWW	85.71
506	Pdgfa	MIIMMMMMMMMMMMMMMMMMMDIDDMMMMMMMMMMMMMMMMMMMMMMMMMMMM	88.68
507	Ttyh3	MMMMIDMMMMMMMMMMMMMMMMMMMMMMMMMMMMMMMMMMMMMMMMMMMMM	96.08
508	Mmd2	MMMMMMMMMMMMMMMMMMMMMMMMMMMMMMMMMMMMMMMMMMMMMMMMMM	100.0
509	Actb	MMMMMMMMMMMMMMMMMMMMMMMMMMMMMMMMMMMMMMMMMMMMMMMMMM	100.0
510	2210019I11Rik	IDMMMMMMMMMMMMMMMMMMMMMMMMMMMMMMMMMMMMMMMMMMIDMMMMMM	92.31
511	Slc7a1	IMMMMMMMMMMMMMMMMMMMMMMMMMMMMMMMMMMMMMMMMMMMMMMMMMW	98.04
512	Sri	MMDDMMMMMMMMMMWWWWDMMMMMMVVVVVVIMMMMMMMMMMMMMMMMMMMMMMMMM	92.98
513	Pclo	IMMMMMMMMMMMMMMMMMMMMMMMMDMMMMMMMMMMMMMMMMMMMMMMMMM	96.08
514	Psmc2	MMMMMMMMMMMMMMMIIIMMMMMMMDDDMMMMMMMMMMMMMMMMMMMMMMMMM	88.68
515	Dpp6	IMMMMMMMMMMMMMMMMMMMMMMMMMMMMMMMMMMMMMMMMMMMMMMMMMW	98.04
516	Drc1	IDMMMMMMMMMMMMMMMMMMMMMMMMMMMMMMMMMMMMMMMMMMMMMMMMM	96.08
517	Kcnk3	IIIMMMMMMMMMMMMMMMMMMMMMMMMMMMMMMMMMMMMMMMMMMMMMMMWWW	94.34
518	Atraid	MMMMMMVVVVVVVVVVVVVVVVVVDDDDDDDDDDDDDDDDDDMMMMMMMMMMMMMMMMMMMMMMMMMM	73.53
519	Gm1673	MMMMMMMMMMMDDMMMMMMMMMMMWWWWWWDIVVVVVVVVMMMMMMMMMMMMMMMMMMM	93.22
520	Lias	MIMMMMMMMMMMMMMMMMMMMMMMMMVVVVVVIDWWWWWWWMMMMMMMMMMMMMMMMM	94.83
521	Paics	MMMMMMMMMMMMMMMMMVVVVVVVVVWWWWWWWWWMMMMMMMMMMMMMMMMMMMMMMMM	100.0
522	Parm1	IIMMMMMMMMMMMMMMMMMMMMMMMMMMMMMMMMMMMMMMMMMMMMMMMMWW	96.15
523	Shroom3	MMMVVVDDMMMMMMMMMMMMMMMMMMMMMMMMMMDMMMMMMMMMMMMMMMMMM	94.34
524	Mrpl1	MMMMMMMMMMMMMMMMMMMMMMMMMMMMMMMMMMMMMMMMMMMMMMMMMM	100.0
525	Spp1	MMMMMMMMMMMMMMMMMMMMMMMMMMMMMMMMMMMMMMMMMMMMMMMMMM	100.0
526	Ttc28	MWWWWWWWIIIDIDIDIIIIIIIIIIDDDDDMMMMMMMMMMMMMMMMMMMMMMMMMMMMMMMMMM	64.62
527	Tpst2	MMMMIMMMMMMMMMVVVVVVVDDDDDDDDMMMMMMMMMMMMMMMMMMMMMMMMMMMMM	84.48
528	Rplp0	MMMMMMMMMMWWWWWWWWWMMMMMMMMMMMMVVVVVVVVVMMMMMMMMMMMMMMMMMMM	100.0
529	Cit	DIVVVVVVVVVVVVVVVVVVVVVVVVVVVVVVVVVVVVVVVVVVVVWWWWWWWWWWWWWWWWWWWWWWWWWWWWWWWWWWWWWWWWWWWWWWWWWIIIII	93.0
530	Taok3	MIIIMMMMMMMMMMMMMMMMMMMMMMMMMWWWWIMMMMMMMMMMMMMMMMMMMM	92.59
531	Tesc	MMMMMIDMMMMMMMMMMMMMMMMMMMMMMMMMMMMMMMMMMMMMMMMMMMM	96.08
532	Med13l	IMMMMMMMMMMMMMMMMMMMMMMMMMMMMWWWWWWWWWWWMMMMMMMMMMMVVVVVVVVVV	98.36
533	Aacs	IMMMMMMMMMMMMMMMMMMMMMMMMMMMDIDIDMMMMMMMMMMMMMMMMMMMM	88.68
534	Gbas	MMMMMIDMMMMMMMMMMMMMMMMMMMMMMMMMMMMMMMMMMMMMMMMMMMM	96.08
535	Mlxipl	IMMMMMMMMMMMMMMMMMMMMMMMMMMMMMMMMMWWWWWIIIIMMMMMMMMMMMM	90.91
536	Fscn1	MMMMMWWWWIIIIDIDIDIIIIIDDDDMMMMMMMMMMMMMMMMMMMMMMMMMMMMMMMMMM	70.49
537	Pdx1	MIIMMMMMMMMMMMMMMMMMMMMMMMMMMIDDDMMMMMMMMMMMMMMMMMMMM	88.68
538	Sgce	MMMMMMMMMMMMMMMMMMMMMMMMMMMMMMMVVVVVVVVVVDMMMMMMMMMWWWWWWWWW	98.33
539	Pon3	IMMMMMMMMMMMMMMMMMMMMMMMMMMMMMMMMMMMMMMMMMMMMMMMMMW	98.04
540	Pon2	MMMMIDMMMMMMMMMMMMMMMMMMMMMMMMMMMMMMMMMMMMMMMMMMMMM	96.08
541	Ica1	MWWWWWIIMMMMMMMMMMMMMMMMMMMMMMMMMMMMMMMMMMMMMMMMMMMMVVV	96.36
542	Fam3c	MMMMMMMMMMMMMMMMMMMMMMMMMMMMMMMIIDDMMMMMMMMMMMMMMMMM	92.31
543	Pax4	MMMMMMMMMMMMMMDDDMMMMMMMMMMMMMMMMIIIMMMMMMMMMMMMMMMMM	88.68
544	E330009J07Rik	IMMMMMMMMMMMMMMMMMMMMMMMMVVVVVIIIMMMMMMMMMMMMMMMMMWWWWWWWWW	93.22
545	Ezh2	MMMMMMWWWWIIIDIDIDIIIIIIIIIIMMMMMMMMMMWWWWWWWWMMMMMMMMMMMMMMMMMMM	72.31
546	Pdia4	MMMMMMMMMMMMMMMMMMMMMMMMMMMMMMMMMMMMMMMMMMMMMMMMMM	100.0
547	Tmem176b	MMMMMMMWWWWWWWWWWWVVVVVVVVVVVMMMMMMMMMMMMMMMMMMMMMMMMMMMMMMMM	100.0
548	Nod1	IDMMMMMMMMMMMMMMMMMMMMMMMMMMMMIDMMMMMMMMMMMMMMMMMMMM	92.31
549	Crhr2	IDMMMMMMMMMMMMMMMMMMMMMMMMMMMMMMMMMMMMMMMMMMMMMMMMM	96.08
550	Nt5c3	MMMMMMMMMMMMMMMMMMMMMMMMMMMMMMMMIIDDMMMMMMMMMMMMMMMM	92.31
551	Nap1l5	IDMMMMMMMMMMMMMMMMMMMMMMMMMMMMMMMMMMMMMMMMMMMMMMMMM	96.08
552	Hpgds	DIVVVVVVVVVVVVVVVVVVVVVVVVVVVVVVVVVVVVVVVVVVVVVVWWWWWWWWWWWWWWWWWWWWWWWWWWWWWWWWWWWWWWWWWWWWWWWWWIII	95.0
553	Gadd45a	MMMMMMMMMMMMMMMMMMMMMMMMMMMMMMMMMMMMMMMMMMMMMMMMMM	100.0
554	Tmsb10	MDDDMMMMMMMMMMMMMMMMMMIIIMMMMMMMMMMMMMMMMMMMMMMMMMMMM	88.68
555	Tet3	MMMMWWWDDDDMMMMMMMMMMMMMMMMMMMVVVVVVIMMMMMMMMMMMMMMMMMMMM	91.23
556	Anxa4	MMMMMMVVVVVVVVVVVVVVDDDDDDDDDDDDDDDDDDDDDDDIVVVVVVVVMMMMMMMMMMMMMMMMMMMMM	67.12
557	Rab7	MDDDDDDDDMMMMMMMMVVVVVVVVMMMMMMMMMMMMMMMMMMMMMMMMMMMMMMMMM	86.21
558	Sec61a1	MMMMMIDIIMMMMMMMMMMMMMMMMMMMMMMMMMMMMMMMMMMMMMMMMMMWW	92.45
559	Ghrl	IIIIMMMMMMMMMMMMMMMMMMMMMMMMMMWWWWWWWWIIIIMMMMMMMMMMMMMMMM	86.21
560	Gapdh	MMMMMMMMMMDDDMMMMMMMMIIIMMMMMMMMMMMMMMMMMMMMMMMMMMMMM	88.68
561	Cd9	MMMMMMMMMMMMMMMMMMMMMMMMMMMMMMMMMMMMMMMMMMMMMMMMMM	100.0
562	Ccnd2	MMIIMMMMMMMMMMMMMMMMMMMMMMWWWIMMMMMMMMMMMMMMMMMMMMMMM	94.34
563	BC048546	IDMMMMMMMMMMMMMMMMMMMMMMMMMMMMMMMMMMMMMMMMIDMMMMMMMM	92.31
564	Eps8	MWWWWDIVVVVVVVVVVMMMMMMMMMMMMMMMMMMMMMMMMMMMMMMMMMMMMMMWWWWWW	96.72
565	Peg10	IDMMMMMMMMMMMMMMMMMMMMMMMMMMMMMMMMMMMMMMMMMMMMMMMMM	96.08
566	Ppp1r9a	MMMMMMMMMMMMMMMMMMMMMMMMMMMMMMMMVVVDDDMMMMMMMMMMMMMMM	94.34
567	Asb4	IMMMMMMMMMMMMMMMMMMMMMMMMMMMMMMMMMMMMMMMMMMMMMMMMMW	98.04
568	C1galt1	MMMMIIIIMMMMMMMMMMMMMMMMMMMMMMMMMMMMMMMMMMMMMMMMMMWWWW	92.59
569	Nxph1	IIIIIMMMMMMMMMMMMMMMMMMMMMMMMMMMMMMMMMMMMMMMMMMMMMWWWWW	90.91
570	Foxp2	DDIDMMMMMMMMMMMMMMMMMMMMMMMMMMMMMMMMMMMMMMMMMMMMMMMVV	92.45
571	Tes	MMMMMMMMMMMMMMMMMMMMMMMMMMMMMMMMMMMMMMMMMMMMMMMMMM	100.0
572	Ptprz1	IDMMMMMMMMMMMMMMMMMMMMMMMMMMMMMMMMMMMMMMMMMMMMMIDMMM	92.31
573	Arf5	MMMMMMMMMMMMMMMMMMMMMMMMMMMMMMMMMMMMMMMMMMMMMMMMMM	100.0
574	Npy	IDMMMMMMMMMMMMMMMMMMMMMMMMMMMMMMMMMMMMMMMMMMMMMMMMM	96.08
575	Mpp6	IIIIIIMMMMMMMMMMMMMMMMMMMMMMMMMMMMMMMMMMMMMMWWWWWDMMMMMM	87.5
576	Gars	MMMMMMMMMMMMMMMMMMMMMMMWWWIIIMMMMMMMMMMMMMMMMMMMMMMMM	94.34
577	Fkbp9	MMMMMMMVVVDMMMMMMMMMMMMMMMMMMMMMMMMMMMMMMMMMMMMMMMMWW	98.11
578	Gng12	IIIIMMMMMMMMMMMMMMMMMMMMMWWWWWWWWWWWWDIVVVVVVVVMMMMMMMMMMMMMMMM	90.48
579	Nagk	MMMMMMIIIMMMMMMMMMMMMMMMMMMMMVVVVVIDWWWWWWWWMMMMMMMMMMMMMMM	91.53
580	Rpn1	MMMMMMMMMMMMMMMMMMMMMMMMMMMMMMMMMMMMMMMMMMMMMMMMMM	100.0
581	Slc6a6	MMMMMMMMMMMMMMMMMMMMMMMMMMMMMMMMMMMMMMMMMMMMMMMMMM	100.0
582	Itpr1	IIIMMMMMMMMMMMMMMMMMMMMMMMMMMMMMMMMMMMMMMMMMMMMMMMWWW	94.34
583	Jagn1	MMMMMMMMMVVVVVVVVVVVVVWWWWWWWWWWWWWMMMMMMMMMMMMMMMMMMMMMMMMMMMM	100.0
584	Creld1	MMMMMIDMMMMMMMMMMMMMMMMMMMMMMMMIDMMMMMMMMMMMMMMMMMMM	92.31
585	Irak2	MMMDMMMMMMMMMMMMMMMMMMMMMMMMMMMMMMMMMMMMMMMMMMMMMMI	96.08
586	Lpcat3	MMMMMMWWWWWWDMMMMMMMMMMMIIIIIIIMMMMMMMMMMMMMMMMMMMMMMMMMM	85.96
587	Tmem238	MMMVVVVVVVVVVVVVVVVVVVIMMMDDDDDDDDDDDDDDDDDDDDMMMMMMMMMMMMMMMMMMMMMMMM	70.0
588	Zim1	MMMMMMMMMMMMMMMMMMMMMMMMMMMMMMMMWWWWWWWWWWWIMMMMMMMVVVVVVVVVV	98.36
589	Peg3	MMMMMMMMMMMMMMMMMMMMMMMMMMMMMMMMMMMMMMMMMMMMMMMMMM	100.0
590	Calm3	MMMMMMMMMMMWWWWWWWWWWWIIIIIIIIIIIMMMMMMMMMMMMMMMMMMMMMMMMMMMM	81.97
591	Foxa3	MMMMMMMMMMMMWWWWWDMMMMMMMMMMMMMVVVVVVMMMMMMMMMMMMMMMMMMM	98.21
592	Vasp	MMMMMMIIMMMMMMMMMMDDMMMMMMMMMMMMMMMMMMMMMMMMMMMMMMMM	92.31
593	Pld3	MMMMMMVVVVVVVVVVVIIDDDDDDDDDDDDDMMMMMMMMMMMMMMMMMMMMMMMMMMMMMMM	76.19
594	Spint2	MMMMMMMMMMMMMMMMMMMMMMMMMMMMMMMMMMMMMMMMMMMMMMMMMM	100.0
595	Aplp1	MMMMMMMMMMMMMMMMMMMMMMMMMMMMMMMMMMMMMMMMMMMMMMMMMM	100.0
596	Ffar2	MMMMMMMIIIMMMMMVVVVVVVVVWWWWWWWWWWWWMMMMMMMMMMMMMMMMMMMMMMMMMM	95.16
597	Usf2	MMMMMMMMMMMMMMMMMMMMMMMMMMMMMMMMMMMMMMMMMMMMMMMMMM	100.0
598	Gramd1a	IIIIIIMMMMMMMMMMMMMMMMMMMMMMMMMMMMMMMMMMMMMMMMMMMMWWWWWW	89.29
599	Chst8	IMMMMMMMMMMMMMMMMMMMMMMMMMMMMMMMMMMMMWWWWWIIIIMMMMMMMMM	90.91
600	Prr12	MIDDDIDMMMMMMMMMMMMMMMMMMMMMMMMMMMMMMMMMMMMMMMMMMMMMVV	88.89
601	Prrg2	MMMMDDDDDDDDDDDDDDDDDDDDDDDMVVVVVVVVVVVVVVVVVVVVVVVMMMMMMMMMMMMMMMMMMMMMM	68.49
602	Rps11	MMMMMMMMMMMMMMMMMMMMMMMMMMMMMMMMMMMMMMMMMMMMMMMMMM	100.0
603	Sult2b1	IDMMMMMMMMMMMMMMMIDIDIDMMMMMMMMMMMMMMMMMMMMMMMMMMMMMMM	85.19
604	Cyth2	MMMMMMIMMMMMMMMMMWWWWWWWWWVVVVVVVIMMMMMMMMMMMMMMMMMMMMMMMMM	96.61
605	Abcc8	MWWWIMMMMMMMMMMMMMMMMMMMMMMMMMMMMMMMMMMIIMMMMMMMMMMMM	94.34
606	Ush1c	MMIDDMMMMMMMMMMMMMMMMMMMMMMMMMMMMMMMMMMMMMMMMMMMMMMV	94.23
607	Arrdc4	MMMMMIDDDMMMMMMMMMMMMMMMMMMMMMMMMMMMMMMMMMMMMMMMMMMVV	92.45
608	Mctp2	IMMMMMMMMMMMMMMMMMMMMMMMMMMMMMMMMMMMMMMMMMMMMMMMMMW	98.04
609	Chd2	MMWWWWWWWWWWWMMMMMMMMMMMMMMMMMMVVVVVVVVVVIMMMMMMMMMMMMMMMMMMM	98.36
610	St8sia2	DIVVVVVVVVVVVVVVVVVVVVVVVVVVVVVVVVVVVVVVVVVVVVVVVVVWWWWWWWWWWWWWWWWWWWWWWWWWWWWWWWWWWWWWWWWWWWWWDDDD	94.0
611	Anpep	MMWWWWWWWWMMMMMMMMMMMMMMMMMMMMMMMMMMMMMMMMMMMMMMMMVVVVVVVV	100.0
612	Idh2	MMMMMMMMMMMMMMMMIIMMMMMDDMMMMMMMMMMMMMMMMMMMMMMMMMMM	92.31
613	Iqgap1	MMMMDMMMMMMMMMMMMMMMMMMMMMMMMVVVVVDDDDMMMMMMMMMMMMMMMMM	90.91
614	Homer2	MMMMMMMMMMMMMMMMMMMMMMMMMMMMMMMMMMMMMMMMMMMMMMMMMM	100.0
615	Hdgfrp3	IDMMMMMMMMMMMMMMMMMMMMMMMMMMMMMMMMMMMMMMMMMMMMMMMMM	96.08
616	Apbb1	IDMMMMMMMMMMMMMMMMMMMMMMMMMMMMMMMMMMMMMMMMMMMMMMMMM	96.08
617	St5	MMMIDMMMMMMMMMMMMMMMMMMMMMMMMMMMMMMMMMMMMMMMMMMMMMM	96.08
618	Galnt18	IDMMMMMMMMMMMMMMMMMMMMMMMMMMMMMMMMMMMMMMMMMMMMIDMMMM	92.31
619	Gde1	MMMMMMMMMMMMMMMMMMMMMMMMMMMMMIDMMMMMMMMMMMMMMMMMMMM	96.08
620	Gga2	MMMMMDDDDDDDDDDDDDDDDDDDMMVVVVVVVVIIIIIIIIIIIMMMMMMMMMMMMMMMMMMMMMMMM	56.52
621	Oat	MIIMMMMMMMMMMMMMMMMMMMMMMMMMMMMMMMMMMMMMMMWWWIMMMMMMM	94.34
622	Ifitm2	MMMMMMMMMMMMMMMMMMMMMMMMMMMMMMMMMMMMMMMMMMMMMMMMMM	100.0
623	Sct	IDMMMMMMMMMMMMMMMMMMMMMMMMMMMMMMMMMMMMMMMMMMMMMMMMM	96.08
624	H19	MMMMMMMMMMMMMMMMMMMMMMMMMMMMMMMMMMMMMMMMMMMMMMMMMM	100.0
625	Ins2	IDMMMMMMMMMMMMMMMMMMMMMMMMMMMMMMMMMMMMMMMMMMMIDMMMMM	92.31
626	Rps5	MMMMMMMMMMMMMMMMMMMMMMMMMMMMMMMMMMMMMMMMMMMMMMMMMM	100.0
627	Ech1	MMMMMMMMMMMMMMIIIIDIDIDIIIIIIIIDDDDDDDDDDDMMMMMMMMMMMMMMMMMMMMMM	56.25
628	Ppp1r14a	IIIIIMMMMMMMMMMMWWWWWIIMMMDDMMMMMMMMMMMMMMMMMMMMMMMMMMMMM	84.21
629	Clip3	IMMMMMMMMMMMMWWWWWWWWWWWWWWIDIIVVVVVVVVVVVMMMMMMMMMMMMMMMMMMMMMMM	92.31
630	Prodh2	MMMMMMMMMMMMMMMMMMMMMMMMVVVDDDMMMMMMMMMMMMMMMMMMMMMMM	94.34
631	Tead2	MMMMMMMMMMMMMMMMMMMMMMMMMMMMMMMMMMMMMMMMMMMMMMMMMM	100.0
632	Vimp	MMMMMMVVVVVDDDDDDDDDDDMMMMMMIIIIIIIIDDMMMMMMMMMMMMMMMMMMMMMMMMM	66.67
633	Igf1r	MMMMMMMMWWWWWWWWWMMMMMMMMIIIIIIIIIIIIIMMMWWWWWWWWWWWWWWWWIIIIIIIIIIIIMMMMMM	66.67
634	Isg20	MWWWWIIMMMMMMMMMMMMMMMMMMMMMMMMMMIIMMMMMMMMMMMMMMMMMMM	92.59
635	Abhd2	IIIMMMMMMMMMMMMMMMMMMMMMMMMMMMMMMMMMMMMMMMMMWWWWIMMMMM	92.59
636	Mesdc2	MMMMMMMMMMVVVVIDIDIDIIIIIIIIIDDDDDDDDDDDDDMMMMMMMMMMMMMMMMMMMMMMMM	57.58
637	Pde3b	MMMDIVVVVVVVVVVMMMMMMMMMMMMMMMMMMMMMMMWWWWWWWWWWMMMMMMMMMMMMM	96.72
638	Nucb2	MMMMMMIIIIDIDMMMMMMMMMMMMMMMMMMMMMMMMMMMMMMMMMMMMMMMWWW	87.27
639	Sbk1	MDDDDMMMMMMMMMMMMMMMMMMMMMMVVVVVDMMMMMMMMMMMMMMMMMMMMMM	90.91
640	Inpp5f	IIMMMMMMMMMMMMMMMMMMMMMMMMMMMMMMMMMMMMMMMMMMMMMMMMWW	96.15
641	Plekha1	MDDDDMMMMMMMMMMMMMMMMMMMMMMMMMMMMMMMMMMMMMMMVVVIMMMMMM	90.74
642	Glrx3	MMMMMMMMMMMMMWWWWWWWWWWVVVVVVVVVVMMMMMMMMMMMMMMMMMMMMMMMMMMM	100.0
643	Tssc4	MDMMMMMMMMMMMMMMMMMMMMMWWWIIIIMMMMMMMMMMMMMMMMMMMMMMMM	90.74
644	Fam155a	IDMMMMMMMMMMMMMMMMMMMMMMMMMMMMMMMMMMMMMMMMMMMMMMMMM	96.08
645	Bag4	IIIIIIIMMMMMMMMMMMMMMMMMMMMMMMMMMMMWWWWWWWMMMMMMMMMMMMMMM	87.72
646	Rbpms	MMMMMWWWWIMMMMMMMMMMMMMMMMMMMMMMMMMMMMMMMMMMMMMMMMMVVV	98.15
647	Tenm3	IMMMMMMMMMMMMMMMMMMMMMMMMMMMMMMMMMMMMMMMMMMMMMMMMMW	98.04
648	Cpe	MWWWIIMMMMMMMMMMMMMMMMMMMMMMMMMIMMMMMMMMMMMMMMMMMMMMM	94.34
649	Msmo1	IIIDIIMMMMMMMMMMMMMMMMMMMMMMMMMMMMMMMMMMMMMMMMMMMMMWWWW	89.09
650	Rpl18a	MMMMMMMMMMMMMMMMMMMMMMMMMMMMMMMMMMMMMMMMMMMMMMMMMM	100.0
651	Tecr	MIMMMMMMMMMMMMMMMMMMMMMMDMMMMMMMMMMMMMMMMMMMMMMMMMM	96.08
652	Calr	MMMMMMMMMMMMMMMMMMMMMMMMMMMMMMMMMMMMMMMMMMMMMMMMMM	100.0
653	Vps35	MMMMDDMMMMMMMMMMMMMMMMMMMMVVVVVDDDMMMMMMMMMMMMMMMMMMMMM	90.91
654	Itfg1	MMMMMMVVVVVVVVVVVDDDDDDDDDDDMMMMMMMMMMMMMMMMMMMMMMMMMMMMMMMMM	81.97
655	Tox3	MMMMMMMMMMMMMMMVVVVVVDDDDDDMMMMMMMMMMMMMMMMMMMMMMMMMMMMM	89.29
656	Kifc3	MMDMMMMMMMMMMMMMMMMMMMMMMMMMMMMMMMMMMMMMMMMMMMMMMMV	98.04
657	Cotl1	MIMMMMMMMMMMMMDDDMMMMMMMMMIIMMMMMMMMMMMMMMMMMMMMMMMMM	88.68
658	Galns	IIIMMMMMMMMMMMMMMMMMMMMMMMMMMMMMMMMMMMMMMMMMMMMMMMWWW	94.34
659	Mcf2l	IMMMMMMMMMMMMMMMMMMMMMMMMMMMMMDMMMMMMMMMMMMMMMMMMMM	96.08
660	Mboat4	IDMMMMMMMMMMMMMMMMMMMMMMMMMMMMMIDMMMMMMMMMMMMMMMMMMM	92.31
661	Mfhas1	IDMMMMMMMMMMMMMMMMMMMMMMMMMMMMMMMMMMMMMMMMMMMMMMMMM	96.08
662	6430573F11Rik	IMMMMMMMMMMMMMMMMMMMMMMMMMMMMMMMMMMMMMMMMMMMMMMMMMW	98.04
663	Tusc3	MWWWWWWWWWWWWWWWWWWWWWWWWVVVVVVVVVVVVVVVVVVVVVVVIMMMMMMMMMMMMMMMMMMMMMMMMM	98.65
664	Slc7a2	IDMMMMMMMMMMMMMMMMMMMMMMMMMMMMMMMMMMMMMMMMMMMIDMMMMM	92.31
665	Acsl1	DIVVVVVVVVVVVVVVVVVVVVVVVVVVVVVVVVVVVVVVVVVVVVVVVWWWWWWWWWWWWWWWWWWWWWWWWWWWWWWWWWWWWWWWWWWWWWWWWWII	96.0
666	Spock3	IDMMMMMMMMMMMMMMMMMMMMMMMMMMMMMMMMMMMMMMMMMMMMMMMMM	96.08
667	Cope	MMMMMMMMMMMVVVVVVVVVVVVVVWWWWWWWWWWWWWWMMMMMMMMMMMMMMMMMMMMMMMMM	100.0
668	Isyna1	MMMMMMIIIMMMMMMMMMMMMMMMWWWWWIIMMMMMMMMMMMMMMMMMMMMMMMM	90.91
669	Tbc1d9	IDMMMMMMMMMMMMMMMMMMMMMMIDMMMMMMMMMMMMMMMMMMMMMMMMMM	92.31
670	Syce2	MIIIMMMMMMMMMMMMMMMWWWWWWWWMMMMMMMMMMMMMMMMMMMMMMMMMMVVVVV	94.83
671	Orc6	MIIIIIIMMMMMMMMMMMMMMMWWWWWWWWWWIIIIMMMMMMMMMMMMMMMMMMMMMMMM	83.33
672	Gm2694	IDMMMMMMMMMMMMMMMMMMMMMMMMMMMMMMMMMMMMMMMMMIDMMMMMMM	92.31
673	Gnao1	IMMMMMMMMMMMMMMMMMMMMMMMMMMMMMMMVVVVVVDDDDDDDMMMMMMMMMMMM	85.96
674	Herpud1	MMMMMMVVVVVDDMMMMMMMMMMMMMMMMMMMMMMMMMMMMMMMMMMMMMMMWWW	96.36
675	Cbfb	MMMMMMMMMMMMMMMMMMMMMVVVVVVVIDWWWWWWWMMMMMMMMMMMMMMMMMMMMM	96.55
676	Nfat5	MWWWWIIIMMMMMMMMMMMMMMMMMMMMMMMMMMMMMMMMMMMMMMMMMMMMMV	94.44
677	Vat1l	IIMMMMMMMMMMMMMMMMMMMMMMMMMMMMMMMMMMMMMMMMMMMMMMMMWW	96.15
678	Bco1	IDMMMMMMMMMMMMMMMMMMMMMMMMMMMMMMMMMMMMMMMMMMMMIDMMMM	92.31
679	Necab2	IDMMMMMMMMMMMMMMMMMMMMMMMMMMMMMMMIDMMMMMMMMMMMMMMMMM	92.31
680	Trappc2l	MMMMMMMMMMMMMMMMMMMMMMMMMMMMMMMMMMMMMMMMMMMMMMMMMM	100.0
681	Tubb3	IMMMMMMMMMMMMMVVVDDDMMMMMMMDMMMMMMMMMMMMMMMMMMMMMMMMMM	90.74
682	Pard3	MMMMMMMMDDDIDIDDDDDDDMMMMIIIIIIIIIMMMMMMMMMMMMMMMMMMMMMMMMMMM	63.93
683	Nrp1	IIIIIMWWWWWMMMMMMMMMMMMMMMMMMMMMMMMMMMMMMMMMMMMMMMMMMMM	90.91
684	Cep126	IDMMMMMMMMMMMMMMMMMMMMMMMMMMMMMMMMMMMMMMMMMMMMMMMMM	96.08
685	Stt3a	MMMMMMMVVVVVVVVVVVVVVVVVVDDDDDDDDDDDDDDDDDDMMMMMMMMMMMMMMMMMMMMMMMMM	73.53
686	Ncam1	IMMMMMMMMMMMMMMMMMMMMMMMMMMMMMMMMMMMMVVVVVDDMMMMMMMMWWWW	94.64
687	Acat1	MMMMMMMIDMMMMMMMMMMMMMMIDMMMMMMMMMMMMMMMMMMMMMMMMMMM	92.31
688	Cib2	IMMMMMMMMMMMMMMMMMMMMMVVVVVIDWWWWWWMMMMMMMMMMMMMMMMMMMMMM	94.74
689	Lingo1	MMMMMWWWWWIIIIIDIIIIIIMMMMMMMDDDDDMMMMMMMMMMMMMMMMMMMMMMMMMMM	72.13
690	Tpm1	MIIMMMMMMMMMMMMMMMDDMMMMMMMMMMMMMMMMMMMMMMMMMMMMMMMM	92.31
691	Eef1a1	MMMMMMMMMMMMMMMMMMMMMMMMMMMMMMMMMMMMMMMMMMMMMMMMMM	100.0
692	Filip1	IDMMMMMMMMMMMMMMMMMMMMMMMMMMMMMMMMMMMMMMMMMMIDMMMMMM	92.31
693	Spsb4	MMMMMVVVVIIIIIIIMMMMMMMMMMMMWWWWWWWWWDDMMMMMMMMMMMMMMMMMMMMMM	85.25
694	Mras	IMMMMMMMMMMMMMMMMMMMMMMMMMMMMMMMMWWWWWWWWWIMMMMMMMMMVVVVVVV	96.61
695	Gnai2	MMMMMMMMWWWWWWWWWWWIDIDIDIIIIIIIIIIIMMMMMMMMMMMMMMMMMMMMMMMMMMMM	73.44
696	Klhdc8b	MMMIIDDIDMMMMMMMMMMMMMMMMMMMMMMMMMMMMMMMMMMMMMMMMMMMM	88.68
697	Rbms3	MMMDDMMMMMMMMMMMMMMVVVVVVVVVVVVVVVVDIDDWWWWWWWWWWWWMMMMMMMMMMMMMMMM	91.04
698	Cck	IIIMMMMMMMMMMMMMMDDMMMMMMMMMDMMMMMMMMMMMMMMMMMMMMMMMM	88.68
699	Higd1a	MMMMMMVVVVVVVVVVVVVDDDDDDDDDDDDDMMMMMMMMMMMMMMMMMMMMMMMMMMMMMMM	79.37
700	Sesn3	MDMMMMMMMMMMMMMMMMMMMMMMMMMMMMMMWWWWWWWWWWWWIIIIIIMMMMMMVVVVVVV	88.89
701	Gm16124	IDMMMMMMMMMMMMMMMMMMMMMMMMMMMMMMMMMMMMMMMMMMIDMMMMMM	92.31
702	Hexa	MMMMMMMMMMMMMDDDDDMMMIIIIIIIIIIIIIIIDWWWWWWWWWMMMMMMMMMMMMMMMMMMM	67.69
703	Ppib	MMMMMMMMMMMMMMMMMMMMMMMMMMMMMMMMMMMMMMMMMMMMMMMMMM	100.0
704	Bnip2	MMMMMMVVVVVDDIDIDIDDDDDDDDMMMMMMMMMMMMMMMMMMMMMMMMMMMMMMMMVVVV	75.81
705	Rab27a	IDMMMMMMMMMMMMMMMMMMMMMMMMMMMMMMMMMMMMMMMMMMMMMMMMM	96.08
706	Amotl2	MMMMMMMMMMMMMWWWWWWWIIIIIIIMMMMMMMMMMMMMMMMMMMMMMMMMMMMMM	87.72
707	Dalrd3	MMMMMDIVVVVVVVMMMMMMMMMMMMMMMMMMWWWWWWDMMMMMMMMMMMMMMMMMMM	94.83
708	Smarcc1	MMMMMMMMMMMMMMMMMMMMMMMMMMMMMMMMMMMMMMMMMMMMMMMMMM	100.0
709	Entpd3	IDMMMMMMMMMMMMMMMMMMMMMMMMMMMMMMMMMMMMMMMMMIDMMMMMMM	92.31
710	PISD	IIIIIMMMMMMMMMMMMMMMMMMMMMMMMMMWWWWWWWIIMMMMMMMMMMMMMMMMM	87.72
711	Plp2	MMMMMMMMMMMMMMMMMMMMMMMMVVVVVVIDWWWWWWMMMMMMMMMMMMMMMMMMM	96.49
712	Bcor	IMMMMMMMMMMMMMMMMMMMMMMMMMMMMMMMMMWWWWWWIMMMMMMMMMMMVVVV	96.43
713	Maob	IMMMMMMMMMMMMMMMMMMMMMMMMMMMMMMMMMMMMMMMMMMMMMMMMMW	98.04
714	Syn1	IDMMMMMMMMMMMMMMMMMMMMMMMMMMMMMMMMMMMMMMMMMMMMMMMMM	96.08
715	Klhl13	IIIMMMMMMMMMMMMMMMMMMMMMMMMMMMMMMMMMMMMMMMMMMMMMMMWWW	94.34
716	Akap17b	IIIIIMMMMMMMMMMMMMMMMMMMMMMMMMMMMMMMMMMMMMMMMMMMMMWWWWW	90.91
717	Ndufa1	MMIMMMMMMMMMMMMMMMVVVVDDDDDMMMMMMMMMMMMMMMMMMMMMMMMMMMM	89.09
718	C1galt1c1	MMMMMIIIIMMMMMMMMMMMMMMMMMMMMMMMMMMMMMMMMMMMMMMMMMWWWW	92.59
719	Smarca1	MMMMMMMMMMMMMMMMMMMMMMMMMMMMMMWWWWWWWWWDIVVVVVVVVVMMMMMMMMMM	96.67
720	Gpc4	MMMMIDIDMMMMMMMMMMMMMMMMMMMMMMMMMMMMMMMMMMMMMMMMMMMM	92.31
721	BC023829	MMIMMMMMMMMMMMMMMWWWWWIIIIMMMMMMMMMMMMMMMMMMMMMMMMMMMMM	90.91
722	Gk	IMMMMMMMMMMMMMMMMMMMMMMMMMMMMMMMMMMMMMMMMMMMMMMDMMM	96.08
723	Pdk3	MMMMIIIIMMMMMMMMMMMMMMMMMMMMMMDDDDMMMMMMMMMMMMMMMMMMMM	85.19
724	Maged1	MMMMMMMMMMMMMMMMMMMMMMMMMMMMMMMMMMMMMMMMMMMMMMMMMM	100.0
725	Magt1	MMMMMMDMMMMMMMMMMMMMMMMWWWWWWWWWWWWWWWWWWIIIIIIIDIIVVVVVVVVVVVMMMMMMMM	84.29
726	2610002M06Rik	MMMMMMMMMMMMMMMMMMMMMMMMMMMMMMMMMMMVVVVVVVDMMMMMMMMWWWWWW	98.25
727	Hmgn5	MMMMMMMMMDDDDDDMMMMMMMMMMMMMMMMMMMMMMMMMMMMMMMMMMMVVVVVV	89.29
728	Sytl4	IDMMMMMMMMMMMMMMMMMMMMMMMMMMMMMMMMMMMMMMMMMMMIDMMMMM	92.31
729	Bex2	MMMMMMMMMMMMMMMMMMMMMMMMMMMMMMMMMMMMMMMMMMMMMMMMMM	100.0
730	Tmsb15l	IDMMMMMMMMMMMMMMMMMMMMMMMMMMMMMMMMMMMMMMMMMMMMMMMMM	96.08
731	Slc25a53	IDMMMMMMMMMMMMMMMMMMMMMMMMMMMMMMMMMMMMMMMMMMMIDMMMMM	92.31
732	Dcx	MMMMMMMMMMMMMMMMMMMMMMMMVVVVVDDDDDMMMMMMMMMMMMMMMMMMMMM	90.91
733	Trpc5	IDMMMMMMMMMMMMMMMMMMMMMMMMMMMMMMMMMMMMMMMMMMMMMMMMM	96.08
734	Maged2	MMMMMMIIMMMMMMMMMMMMMMMMMMMMMMMMMMMMMMMMMMMMMMMMMMWW	96.15
735	Prdx4	MMMMMMMMMMMMMMMMMMMMMMMMMMMMMMMMMMMMMMMMMMMMMMMMMM	100.0
736	Sms	MDMMMMMMMMMMMMMMMMMMMMMMMMIIDMMMMMMMMMMMMMMMMMMMMMMM	92.31
737	Mospd2	IMMMMMMMMMMMMMMMMMMMMMMMMMMMMMMMMMMMMMMMMMMMMMMMMMW	98.04
738	Tmsb4x	MMMMMMMMMMMMMMMMMMMMMMMMMMMMMMMMMMMMMMMMMMMMMMMMMM	100.0
739	Pcsk1n	IMMMMMMMMMMMMMMMMMMMMMMMMMMMMMMMMMDIDMMMMMMMMMMMMMMM	92.31
740	Slc38a5	IDMMMMMMMMMMMMMMMMMMMMMMMMMMMMMMMMMMMMMMMMMMMMMMMMM	96.08
741	Sytl5	DIVVVVVVVVVVVVVVVVVVVVVVVVVVVVVVVVVVVVVVWWWWWWWWWWWWWWWWWWWWWWWWWWWWWWWWWWWWWWWWWWWWMMMMMVVVVVV	97.89
742	Tspan7	MMIMMMMMMMMMMMMMMMMMMMMMMMMMMMDIDMMMMMMMMMMMMMMMMMMM	92.31
743	Usp11	MIDWWWWWWWMMMMMMMMMMMMMMMMMMMMMMMMMMMMMMMMMMMMMMMMMVVVVVVV	96.55
744	Dock11	IDMMMMMMMMMMMMMMMMMMMMMMMMMMMMMMMMMMMMMMMMMMMMMMMMM	96.08
745	Pgrmc1	MMMMMMMMMMMMMMMMMMMMMMMMMMMMMMMMMMMMMMMMMMMMMMMMMM	100.0
746	Slc25a5	MMMMMMMMMMMMMMMMMMMMMMMMMMMMMMMMMMMMMMMMMMMMMMMMMM	100.0
747	Ocrl	IDMMMMMMMMMMMMMMMMMMMMMMMMMMMMMMMMMMMMMMMMMMMMMMMMM	96.08
748	Arhgap36	IDMMMMMMMMMMMMMMMMMMMMMMMMMMMMMMMMMMMMMMMMMMMMMMMMM	96.08
749	Hprt	MIIIMMMMMMMMMMMMMMMMMWWWWWWWWIIIIIMMMMMMMMMMMMMMMMMMMMMMMM	86.21
750	Aff2	IDMMMMMMMMMMMMMMMMMMMMMMMMMMMMMMMMMMMMMMMMMMMMMMMMM	96.08
751	Mamld1	IDMMMMMMMMMMMMMMMMMMMMMMMMMMMMMMMMIDMMMMMMMMMMMMMMMM	92.31
752	Ssr4	MMMMMMMMWWWWWWWWWWWWWWWWWWWWWWWVVVVVVVVVVVVVVVVVVVVVVVMMMMMMMMMMMMMMMMMMM	100.0
753	Arx	IDMMMMMMMMMMMMMMMMMMMMMMMMMMMMMMMMIDMMMMMMMMMMMMMMMM	92.31
754	Pcyt1b	IIMMMMMMMMMMMMMMMMMMMMMMMMMMMMMMMMMMMMMMMMMMMMMMMMWW	96.15
755	Nono	MMMMMMMMMMMMMMMMMMMMMMMMMMMMMMMMMMMMMMMMMMMMMMMMMM	100.0
756	Chic1	IDMMMMMMMMMMMMMMMMMMMMMMMMMMMMMMMMMMMMMMMMMMMMMMMMM	96.08
757	Mum1l1	IMMMMMMMMMMMMMMMMMMMMMMMMMMMMMMMMMMMMMMMMMMMMMMMMMW	98.04
758	Prps1	MWWWDDMMMMMMMMMMMMMMMMMMMMMMMMMMMMMMMVVVVVMMMMMMMMMMMMM	96.36
759	Pak3	IMMMMMMMMMMMMMMMMMMMMMMMMMMMMMMMMMMMMMMMMMMMMMMMMMW	98.04
760	Zcchc16	IDMMMMMMMMMMMMMMMMMMMMMMMMMMMMMMMMMMMMMMMMMMMMMMMMM	96.08
761	Wnk3	IMMMMMMMMMMMMMMMMMMMMMMMMMMMMMMMMMMMMMMMMMMMMMMMMMW	98.04
762	Rragb	IDMMMMMMMMMMMMMMMMMMMMMMMMMMMMMMMMMMMMMMMMMMMMMMMMM	96.08
763	2210013O21Rik	MMMMMMVVVVVVVVVVVDDDDDDDDDDDMMMMMMMMMMMMMMMMMMMMMMMMMMMMMMMMM	81.97
764	Map3k15	IMMMMMMMMMMMMMMMMMMMMMMMMMMDIDMMMMMMMMMMMMMMMMMMMMMM	92.31
765	Rai2	IDMMMMMMMMMMMMMMMMMMMMMMMMMMMMMMMMMMMMMMMMMMMMMMMMM	96.08
766	Rbbp7	MMMMMMMMMMMMMMMMMMMMMMMMMMMMMMMMMMMMMMMMMMMMMMMMMM	100.0
767	Ap1s2	IMMMMMMMMMMMMMMMMMMMMMMMMMMMMMMMMMMMMMMMMMMMMMMMMMW	98.04
768	Tmem27	DDIDMMMMMMMMMMMMMMMMMMMMMMMMMMMMMMMMMMMMMMMMMMMMMMMVV	92.45
