# Supplementary material for: Gene-level alignment of single-cell trajectories
Source: Nat Methods. 2024 Sep 19;22(1):68–81. doi: 10.1038/s41592-024-02378-4 (PMC11725504; doi:10.1038/s41592-024-02378-4)
Supplement: Supplementary file 4 — G2G alignment data and Supplementary Fig. files. [file 41592_2024_2378_MOESM4_ESM.zip › SupplementaryData/SimulationExperiment2/TrAGEDy/TrAGEDy_mincut/I_size15.csv]

	Gene	alignment_string
1	Uggt1	I I I I I I I I I I I I I I I I I I I I I D M M M M M M W W W W M M M W M M M M W W W W W W W W W W W W W W W W W M M W M V V M M M M M V M M M M M
2	Fhl2	D D D D D D D D D D D D D D D D D D D D D D D D D D D M W W W W M M M M V V M V V M M M V V V V I I I I V V V V V V V V V V V V V V V V V V M M M M W M V V M M M M
3	Pgap1	I I I I I I I I I I I I I I I M W W W W W W W W W W W M M W W M W W W M M M M V V V V V V V M M M W M W W M W M M M M W M W M W M W M V V M M W W W I I I
4	Fev	I I I I I I I I I I I I I I I I I M M M M M W W W W W W W W M W M W W W W W M M W M W M W M M M M M M M M M M M M V M V V M W W W M M M M M
5	Cryba2	D D D D D D D D D D D D D D D D D D D D D D D D D D D D D D D D D D D D D M V V V V V V V V V V V V V V I I I I I I I I I I I I I I I I I I I I V V V M M M M M M M M M M M M
6	Ptprn	I I I I I I I I I I I I I I I I I M M M M W W W W W W W W W W W W W W W W W W W W W M W W W M V V V V V V V V V M M M M M W M M W M M M M M M M M M M M
7	Resp18	I I I I I I I I I I I I I I I I I I I M M M M M M M M M M M M M M M W W W M W W M W W W W W W W W W W W W W M M M M W M M M M M M M M M M
8	Epha4	I I I I I I I I I I I I I I I I I I M M M M M W W W W W W W W W W W W W W W W W W W W W W W W W W M M M M M W W W W M W M V V V V V M W M V V V V V V V V V M M M M
9	Wdfy1	I I I I I I I I I I I I I I I I I I I I I M W W W W W W W W W W D D D D D W W W W M V M V M V M V M M W M V M W M W M M W M W W W W W W W M M V V V M M M V V V D D
10	Serpine2	I I I I I I I I I I I I I I I I I I M M M W W W W W W W W W W W W W M W W W W W W W W W W W M M M V M W W M M V V V M V V M M M V M M M M M V M M M M M
11	Sphkap	I I I I I I I I I I I I I I I I I I M M M M W W W W W W W W W W W W W M M M M W W W W W W W W W W M M V V M V M V V M M M V M M M M M M M W M W M V M
12	Kif1a	I I I I I I I I I I I I I I I I I I D M M M M M W W W W W W W W W W W W W W M M V M V M M M M W W M W W W W M W M M W M M V V V V V V V V V V V V D D D D D D D D D
13	Pam	I I I I I I I I I I I I I I I I I M M M M W W W W W W W W M W M M W W W W W W W W W W W W W W W W M V V M V V V M V V M M M M M M M M M V M M M M M M
14	Rnf152	I I I I I I I I I I I I I I M W W W W W W W W W W W W W M M W M M M M M W M V V V V V V V M M M M M W M M W M W W W M M M M V M V V V M M M D D D D D
15	Tmem163	D D D D D D D D D D D D D D D D D D D D D D D D D D D D D D D D D D D D D D D D D M V V V V V V V V V V V V V V I I I I I I I I I I I I I I I I I I I I I I V V V V M M M M M V M M M
16	Btg2	I I I I I I I I I I I I I I I I I I I I I I I I I I I I I I I I I I I I I I I I I I I I I I I D D D D D D D D D D D D W W W W W W W W W W W W W W W W W W W W W W W W W W W W D D D D D D D I D I D I D
17	Rnpep	I I I I I I I I I I I I I I I I M M M W W W W W W M M V V M V M V M M M M V M V M M M W W W W W W W W W W W W W W W W W M M M M M M V M V M M M W M
18	Nav1	I I I I I I I I I I I I I I I I I I I I I I I I D I D M M M M W W W W W W W M W M W M M W M W M W W W W W W W W W W W M W M M M M M W M M W M M V M V M M
19	Trove2	I I I I I I I I I I I I I I I I M V M M W W W W W W W W W W W W W W W W W W W W M W M V V V V V M M M W M M W M M M M M M M M M M W M M V M M M V M
20	Soat1	I I I I I I I I I I I I I I M W W W W W W M M W M W M M W M W W M W W M M M M M M V M M V M M M M M M W M M W M M W M W M M M M M V M
21	Mgst3	I I I I I I I I I I I I I I M W W W W W M M W W M M M W M W M W M W W M W M M W M V M M V M V M W W W W M M M M V M M M M M M M M M M M
22	Pea15a	I I I I I I I I I I I I I I I M W W W W W W M M W W M W M M M W W W W W W M M M M M V M V M V M M M M W M M M M M M M W M W W W M M M M V V
23	Tgfb2	I I I I I I I I I I I I I I I I I I D M M M W W W W W W W W W W W W W W W W W W M M M W M W M W W M M M M V V V V V V V V M M M M W M M W W M M M V V V D D D
24	Prox1	I I I I I I I I I I I I I I I I I I I I I I I I I I I I I I I I I I I I I I M W W W W W W W W W W W W W W W W D D D D D D D D D D D D D D D D W W W W W M M M M M M M M M M W M
25	Rcor3	I I I I I I I I I I I I I I I I M M M W W W W W W W W W W W W W W M W M M W W W M M M W M M M W M W W M W M W M M M V M M V M M M V V V V V V V M W M
26	Pcmtd1	I I I I I I I I I I I I I I I I M W W W W W W W W W D D D D D D D W W W W W W M M W W M M V V V V V V V M V M V M M V M V M V V M V V V V M M M W W W M W W W M D D D
27	Kcnb2	D D D D D D D D D D D D D D D D D D D D D D I D I D I D I D I D I I I I I V V V V V V V V V V V V V V M V V V V V V V V V V V M M M M W W W W M M W M M W M W M W M M M M
28	Gsta3	I I I I I I I M M M W M W W M W M M M M M M M M M W M M M M W M W M W M W M M M M M M M V M M M W M V V M M M M M M M M
29	Zdbf2	D D D D D D D D D D D D D D D D D D D D D D D D D D D D D D D D D D D D D D M V V V V V V V V V V V V V V V I I I I V V V V V V V V I I I I I V V V V V M M W M W M M M V V V M M M
30	Map2	I I I I I I I I I I I I I I I I I I I M W W W W W W W W W W W W M M M V M V V V V V V V M V M W W W W W W W W W W W M M M V M W M M W M M V M W M W W W M W M M
31	Ptma	I I I I I I I I I I I I I I I I I I I I I I I I I I I I I I I I I I I M W W W W W W W W W W W W W W W W W W W W W W W W W W W W W W W W W W M M M M M M M M M W M M W W M V V
32	Fam174a	I I I I I I I I I I I I I I I I I I M M M W W W W W W W W W W W W W W W M V M M W W W W W M M M V M V M V M M W W W M M M M M M W M M M M M W W I I I I
33	Glul	I I I I I I I I I I I I I I I I I I I I M W W W W W W W W W W D D W W W W W W W W W M M M W M M M M M M M M M V M M M M M M V M M V V M M W W W M V M
34	Fmn2	I I I I I I I I I I I I I I I I I I M M M M W W W W W W W W W W W W M M M M M M W W M M M M W M M M V M M W W W M W W M W M W M M M M V M W I I I
35	Itpkb	I I I I I I I I I I I I I I I I M M M W W W W M W M W M M M W W W W W M M V M M M M W W W W W W W W M M V M V V M V M W W M W W W W M M V V V V M M M
36	Dusp10	I I I I I I I I I I I I I I I I I I I M W W W W W W W W W W W D W W W W W W W M M W M W W W W M M M V V V V V V V V M M W M M W M M M M V M M M M W W M M M
37	Prox1os	I I I I I I I I I I I I I I I I I I I I I I I I I I I I I I I I I I I I I I I I I I M M M M W W W W W W W W W W W W W M W W W W W W W W W W W W W W W D D D D W W W W W W W W W W M M M
38	Tmem206	D D D D D D D D D D D D D D D D D D D D D D D D M M M M M M M V V V V I I I V V V V V V V V V V V V V V V V V M M W M M M M W M M M M M M V M V M M M M
39	Syne1	I I I I I I I I I I I I I I I I M M M W W W W W W W M W M M M M W W W W W W W W W W W W W M M V M V M V V M M M M M M M M M M M M V M V M M W M
40	Cnksr3	I I I I I I I I I I I I I I I I I I I I I I I I I I I I I I I I I I I I I I I M W W W W W W W W W W W W W W W W W W W D D D D D D D D D D D D D D D D W W W W W M V M M M V V V M M D D D
41	Abracl	I I I I I I I I I I I I I I I I I I M W W W W W W W W W W W W W W W W W W W W W W M M M V V M V V M V M V M M W M M W M M M W M W M W M M V V V V M M M W M
42	Enpp1	I I I I I I I I I I I I I I M W W W W W M M W M W M M M M M M V M W W W W M M M M M M M W M M M M M V M M M M M W W W M M M M M M D
43	Arg1	I I I I I I I I I I I I I I I M W W W W W W W W W W M M M M M M M M M W M M W M M M M M W W W M M M M V M V V M V M M M W W W W M M V M M W
44	Ncoa7	I I I I I I I I I I I I I I I I I D M M M M M W W W W W W W W W W W W W W W W W W W M M M W W W W W W M V M V M V M M V M V M M M M M M M V V V V M W M V
45	Slc16a10	I I I I I I I I I I I I I I I I I M M M M M M M M M M W W W W W W W W M M M M M M M W M W M W W W W M W W W M M M M W M M M M V M V V M W W
46	Serinc1	D D D D D D D D D D D D D D D D D D D D D D D D D D D D D D D D D M W W W W M V V V V V V V V V V V M M W M M W M V V V V V V V V V V V V V V V V V V V V V V V V V V V V M V M W M
47	2010107G23Rik	I I I I I I I I I I I I I I I I I I I I I I I I I I I I I I I I I I I I I I M W W W W W W W W W W W W W W W W W W W W W W W W W W W W W W W W W W W W W W M M M M M M M W M M V M
48	Lrrtm3	I I I I I I I I I I I I I I I I I I M M M M M W W W W W W W W W W W W W W W W W W W W W W W W W M M M V M M M M M M V V V V V M M M M M V M M M M M M
49	Mif	I I I I I I I I I I I I I M W W W W W W W M M W M M M W M W W W W M M M M V V M V M V M M V M M W M W M M M W M W M M M M W W M V M M M M
50	Col18a1	I I I I I I I I I I I I I I I M V M W W W M W W W W W W W W W W W W W W M W M M M W M M V M M M V M M M V M M M M M M W M V M M M M M M M M
51	Tcf3	I I I I I I I I I I I I I I I I I I I M W W W W W W W W W W W W W W W W W W W W W M M M W M M V M V M V M V M M V M M W M M M W M M M M V M M M M W M
52	Nfic	I I I I I I I I I I I I I I I I I I I I I I I I I I I I I I I I I I I M W W W W W W W W W W W W W W W W W W W W W W W W D D D D D D D D W W W W M M W M W W W W W M M V V M M V V V V V
53	Tle6	I I I I I I I I I I I I I I I I I M W W W W W W W W W W M M W M W W M W W W W W M W W M W M M M M M M V M M V M M V M V M V M M M W M M M M M M
54	Hsp90b1	I I I I I I I I I I I I I I I M M M W W W W M W M M M M M M M W W W W W W M W M W M M M M M M M M M W W W M M M M M M W M V V M M M M
55	Rap1b	I I I I I I I I I I I I I I I M M M W W M W M W M W M W W M W M M M W W W W W W W W W W W W M V V M V V M V M M M M M M M M M M M M M M M M
56	Rassf3	I I I I I I I I I I I I I I I I M M M M M W W W W W W W W W W W W W W W W W W M V M M M V M M M M M M M W M M W M M V V V V V V M W M W M V V M D D D D
57	Rps26	I I I I I I I I I I I I I I I I M M M W W W W W W W W M W M M W M W W W W W M W M M M V M V V M M M W M W M M M M M W M M M M M M M W M V M
58	Ahi1	I I I I I I I I I I I I I I I I I I I M M M M M M W W W W W W W W W W W W W W W W W W W M M M W M W M W M M M V M M V M M V M V M M M M M W M V M W
59	Sim1	I I I I I I I I I I I I I I I I M W W W W W W W W W W W M M W M W M M V V V V M M M M W M W W M W W W W W W M M M V M M M W M W M V V V M M M M M M
60	Rfx6	D D D D D D D D D D D D D D D D D D D D D D D D D D D M M M M M M M M M M M M M V V V M W M W M M M V V V V V V V V V V V V V V V V I I I I I V V V V M V M M
61	Spock2	D D D D D D D D D D D D D D D D D D D D D D D D D D D I D I D I D I D I D I D I D I I I V V M M W M W W W M W M M M V V V V M V M M V V V V V V V V V V V M I I I I I I I I I I I
62	Neurog3	D D D D D D D D D M M M M M M M M M M V V V V V V V V V V V V V M M W M W M M M M M M W M M M M W M M M M M M M M M M M M M M
63	Dnajc12	D D D D D D D D D D D D D D D D D D D D D D D D D D D D D D D D D D D D D D D D D D D M M M V V V V V V V V M V M M V V V I I I I I I I I I I I I I I V V V V V V V M V V V V V V V V V V
64	Jmjd1c	I I I I I I I I I I I I I I I M W W W W W W W M M M M V V V M V V V M M M M W W W W W W W W W W W W W W W W W W W W M M V V M V M M W M M V V V V V M V M W W M
65	Ank3	I I I I I I I I I I I I I I I I I M M M M M M M W W W W W W W W W M M M M M W W W W W W W W W W W W W W M V M V V V M M M M W M W M M M M V V V M V M
66	Zwint	I I I I I I I I I I I I I I I I M W W W W W W W W W W W W W W W M M W M W M V M M M M M M V M M V M V M M M M M M W M M W M W W M W M V V V M W M
67	Upb1	I I I I I I I I I I I I I I I I I I I M M M M M M M M M M M M M M M W W W W M M W W W W W W W W W W W W W W W M M M M M M M M W W W W W M I I I I I
68	Bsg	I I I I I I I I I I I I I I I I I M W W W W W W W W W W W W M M W M W M M M W M M M M M M W M M W M M W M V V M M W M M M M W M V M M M M M
69	Reep6	I I I I I I I I I I I I I I I I I I I M W W W W W W W W W W W W W W W W W W W W W W W W W W W M V M V V V V V V M V M V M M V V V M V M V M V M M W W W W W W M M W M M
70	Eef2	I I I I I I I I I I I I I I I I I I I I I I I I I I I I I I I I I I I I I I I I I I I M W W W W W W W W W W W W W W W W W W W W W W W W W W W W D D D D D D D D D D W W W W W M M M M M M
71	1500009L16Rik	I I I I I I I I I I I I I I I I M M M M W W W W W W W W W W W W W W W W W M W W W M V V M W M W M M M V M V M V M V M M M M M M M M M M M M M M
72	Atp2b1	I I I I I I I I I I I I M W W W W M M W M M M M M M M M W W M W W W W W W M V M V M V M M M W M M W M W M W M M M M M V M M M M M V M
73	Csrp2	I I I I I I I I I I I M M M W W W W W M W M W M W M M W M W M W M M M M W M M M M M V M M M W W M V M M M V M M V M M M W W M M V M
74	Phlda1	I I I I I I I I I I I I I I I I I I I M W W W W W W W W W W W W W W W W W W M M M M M M M M M M M W M M M M M M M M W W W M W M M M V V V M M V M
75	Cpm	I I I I I I I I I I I I I I M W W W W M M W M W M M M M W W W W W W W W M M W W W W W W W W W W M V V M V V V M V V M V V V V V V V M V V V M V M W W W W W M W W W
76	Mdm1	I I I I I I I I I I I I I I I I I I I I I M M M M M M M M M M W W W W W M W W W W W W W W W M M M W W W W W W M W M M M M M M M V M V M W M M W M
77	Cdk4	I I I I I I I I I I I I I I I I I I I I I I I I I I I I I I I I I I I I I M W W W W W W W W W W W W D D D D D D D D D D D D D D D D D D W W W W W W W M M M M M M M M W M M V M
78	Emid1	I I I I I I I I I I I I I I I I I I I I I I I I I I I I I I I I I I I I I M V V V M M M M M M M W M W W W W D D D D D D D D D D D D D D D D D W W W W W M W W W W W W W W W W W W W
79	Gck	D D D D D D D D D D D D D D D D D D D D D D D D D D D D D D D D D D I D I D I D I D I D I D I I I V V V V M W W W W W M M M V V V V V V V V V V V V V V V M V V V V V V V V V V V V V V V V V
80	Camk2b	I I I I I I I I I I I I I I I I I M M M W W W W W W W M W W W M M W W W W W W W W W W W W M M V V V M V M V M M M M V M M M M M M V M M W M M M W M
81	Grb10	I I I I I I I I I I I I M W W W W W W M M W W M W W M W W W M M M M V V M M M M M M M M M M M M M M M M M W W W W W W W M V V V V V M M V M
82	Sec61g	I I I I I I I I I I I I I I I I M M M W M M W W W W W W W W W W W W W W W W W W W W M M M M V V V V M M M M M M V M W M M M M M W W M V V V M M M M
83	Sptbn1	I I I I I I I I I I I I I M W W W W W W W M M W M M W M W W W W W W W W W W W M W M M W M M M V V V V V V V V V V M M M M M M M M M M M W W M M V M
84	Acyp2	I I I I I I I I I I I I I I I I I I M M M M M V M M W W M W W M M M M V V M M W W W M M M W M W W M W W W W W W W W W W M M M M W M M M M M M
85	Erlec1	I I I I I I I I I I I I I I M W W W W W W M M W W M W W M W W W W W W M W W M W M M V V V V V V V V V V V V V M M W M M M W M M M M M W M M W W W W M M D
86	Wwc1	I I I I I I I I I I I I M W W M M W W W M W W M W M W M W W M W M W W W W W W W W W W W W M W M V V V V V V M M M M M W W M M V M M V M V V M V V V V V M
87	Canx	I I I I I I I I I I I I I I M M M W W W W M W W M M M M M M M M W W M W M M M M M V M W W W W W W M M M M V M W M M M M M M M M M M
88	Hnrnpab	I I I I I I I I I I I I I I I I I I I I I I I I I I I I I I I I I I I I I M W W W W W W W W W W W W W W W W W W W W D D D D D D D D W W W W W W W W M M M M M M V M M M M W W M
89	Sparc	I I I I I I I I I I I I I M M M W W W W W W W W W M W M W M W M W M M M M M M M M M M M M M W M M M M M M V M M M M V M W M M M M
90	Atox1	I I I I I I I I I I I I I I M W W W W W W W M M W W M W M W W W W W M M M M M V M M M M M M M M W M W M W M M V V V M M M W M M M M M V M
91	Fam183b	I I I I I I I I I I I I I I I I M M M M M M M W W W W W W W W W W W W W W W W W W W M M V M M M V M M M V M M M M M M M M M M M M M M V M W
92	Dnah9	I I I I I I I I I I I I I I I I I I I M M M M M M M M M W W W W W W W W W W W W W W W W W W M M W M M M M M M M W M M M M M W W M V V V M M M M
93	Cfap52	I I I I I I I I I I I I I I I I M M M W W W W M W W M W M M M M M M W M M M W W W W W W W W W M M M M M M M M M M M W M M M V V M M M M
94	Doc2b	I I I I I I I I I I I I I I I I I I I I I I I I I I I I I I I I I I I I I I I I I I I M M M M W W W W W W W W W W W W W W W W M W W W W M W W W W W W W W D W W W W W W M W W W W W W W W
95	Trp53i13	I I I I I I I I I I I I I I I I I M V M M M W W W W W W W W W W W W M M W M W M W W W W M W M M M M M M M M M W M M V V M M M V V M M W M M W M
96	Traf4	I I I I I I I I I I I I I I I I I I I I I I I I I I I I I I I I I I I I M W W W W W W W W W W W W W D D D D D D D D D D D D D D D D D W W W W W W W M M M M W M W M M V V M M V M
97	Dhx40	I I I I I I I I I I I I I I I I I I I I I D I D M M M M W W W M M V M V M M M W M M W M M V M M M W M W W W W W W W W W W W W W W M M V M M M V D D D D D
98	Gdpd1	D D D D D D D D D D D D D D D D M M M M M M V V V V V V V V V V V V V V V M M W W M M W M M M V V V M M M M M V M M M M M M M M M M M M M
99	Scpep1	I I I I I I I I I I I I I I I I I I I I I I I I I I I I I I I I I I I I I I I M W W W W W W W W W W W W W D D D D D D D D D D D D D D D D D D D D D D W W W W W M V M V V V M M W M W W M
100	Igf2bp1	I I I I I I I I I I I I I I I I I I M M M M W W M W M W M M M V M M M W W M M M M M M W M W M W M W W W W W W W W W W M W M W M M V M M M V M
101	Gpr179	M M M V V V V V V V V V M M M M M M M M M M M M M M M M M M M M M M M M M M M M M M M M M M M I D I D I D D D D D D D D D D
102	Smarce1	I I I I I I I I I I I I I I I I I I I I I I I I I I I I I I I I I I I I I M W W W W W W W W W W W W W W W W W W W W W W W D D D D D D D D D D D W W W M M M M M W W M V V V M M W M
103	Krt19	I I I I I I I I I I I I I I I I I I I I I I I I I I I I I I I I I I M W W W W W W W W W W W W W W W W W W W W W W W W W W W W W W W W W M M M M M M M M M M W W M V M M M
104	Hap1	I I I I I I I I I I I I I I I I I M M M M M M M W W W W W W W W W W M M V M M M W M W W M W W W W W M M M M M M M M M M M M M M V M M M W
105	Ppy	I I I I I I I I I I I I I I I I I I M M M M M M W W W W W W W M M M W W W W W W W W W W W W W W M W W W M V V M V V V M V M M M M M M W M M M M V M M
106	Pyy	I I I I I I I I I I I I I I I I M M M M M M W W W W W M W M M V M V M V M W W W W W W M W M W W M W W W M W M M M M M M M M M M M M W W M V V
107	Hdac5	I I I I I I I I I I I I I I I M M M W W W W W M W M W M M W W W W W W M M M M M M M W M M M M M M M V V V V V V V M M M W W M W W W W M M W W M
108	1700023F06Rik	I I I I I I I I I I I I I I I I I I I D I D I D D D D D D D D W W W W W W W W W W W W W W W W W W W M M V V V M M M M V V V V V V V V V M M W M W M W W W W W W W W W I I I I I I I
109	Smarcd2	D D D D D D D D D D M M M M V M V M M M W M W M W W M M M V V V V V V V V V V V V V V M M W M W M M M M M M M M M M M M M M M M M M
110	Pitpnc1	I I I I I I I I I I I I I I I I M M M W W W W W W W W M M V M V V M V V V V V V V V V V V V M W W W W W M V M V V V M M W W W W W W W W M W W W W W W W W W W W W W M W M
111	Cacng4	I I I I I I I I I I I I I I I I I I M M M M M W W W W W W W W W W W W W W W W W W M W W W W W W W W W M M V M V M V M M M V V V I I I I I V V V M W W W M V V M W D D D
112	Wipi1	I I I I I I I I I I I I I I I I I I I D M M M M W W W W W W W W M M V M V V M M W M V M V M M W W W W W W W W W W W W W M V V M M M V V M W M W W W M M W W I
113	2610035D17Rik	I I I I I I I I I I I I I I M W W W W W W W M M W M W M W W W W W W W W W W W W W M M M V V V V V V V V V V V V M W M W M M M W M W M W W M M W M V V M V M M
114	Btbd17	I I I I I I I I I I I I I I I I I I I I I I I I I I I I I I I I I I I I I I I I M W W W W W W W W W W W D D D D D D D D D D D D D D D D D D D D D D D D D W W W W M M M M W M V V M M W
115	Hn1	I I I I I I I I I I I I I I I I I I I I I I I I I I I I I I I I I I I I I I I I M W W W W W W W W W W W W W W W D D D D D D D D D D D D D D D D D D D D D W W W W M M M M M M M M M
116	Exoc7	I I I I I I I I I I I I I I I I M M M M M M M M M M M M W W W W W W W W W W W W W M M M W W W M W W M M M M M M M W M V V V V M M W M W M V M
117	St6galnac2	I I I I I I I I I I I I I I I I I I I I I I I I I I I I I I I I I I I I I I I I I I I M W W W W W W W W W W W W W W W W D D D D D D D D D D D D D D D D D D D D D W W W W W W M M M M M M
118	Rbfox3	D D D D D D D D D D D D D D D D D D D D D D M V V V V V V V V V V V V V V V V V V V V V M M M M M W M M V V V V V M M W M M W M M W M M M W M V M M V V M W W
119	Actg1	I I I I I I I I I I I I I I I I I I I I I I I I I I I I I I I I I I I I I I I I I M W W W W W W W W W W W W W W W W W W W W W W W W W W W D D D D D D D D D D W W W M M M M W M V M W M
120	Notum	D D D D D D D D D D D D D D D D D M M M V V M V V V V V V V V V V V V V V V M M M M M M M V V M M W M M M M M W M M M M M M V M M W M M M M
121	Selm	D D D D D D D D D D D D D D D M V M M V V M V V M V V M V V V V V M V M M V M M M M V M V M W W W M V M M V M M M M M M M M M M M M M M
122	Upp1	D D D D D D D D D D D D D M V V V V V V M M V M M M V V V V V V M M M V V V V M W M M M M M W M M M W M M M M W M M M V M M M M V M M W W
123	Peli1	I I I I I I I I I I I I I I I I I I I I D D D D D W W W W W W W W W W W W W W W W W W W W W W W M M M M V V M V V V M V V M M M V M V V M V M W W W M M M W M V M M
124	Ccdc88a	I I I I I I I I I I I I I I I I I D I D I D I D I D D D D D D D D D D D D W W W W W W M M M V V M M M M M W W W W M M V M M M M V V V V M W M M M W M M M M
125	Rtn4	I I I I I I I I I I I I I I I I I I I I I I M M M M M M M W W W W W W W W W W W W W W W W W M M V M M W W W W W W W W W M M M V M V M M W M M M V M M V M
126	Psme4	I I I I I I I I I I I I I I I I I I I I M M M M M M M M M M M M M M W W W W W W W W W W W W W W W W W W M V V V V V V V V V V M M W W W W W W W W W W W W M M M
127	Rnf130	I I I I I I I I I I I I I I I I I I I I I I I I I M M M W W W W W W M W M W M M W W W W W W W W W W W M M M W W W W M W M M M M W M M M W W M M M W M I I I
128	Aff4	I I I I I I I I I I I I I I I I I I I M M M M M V V V V M V M V M M M M M W W W W M M V V M V V M M W W W W W W W W M W W W W W W W W W W W W W W M M W W W M
129	Tmem107	I I I I I I I I I I I I I I I I I M W W W W W W W W W W W W W W W W W W W W W W W W M M W M M M V V V V V V V V V V V V M M M W M M M W M W M M W M M M W M V M
130	Cldn7	I I I I I I I I I I I I M W W W W W M M W W M W M W M W W M W M M M V M M W W M M W M M M M M V V M V V V M W W M M V V M M M W W W W M M V M
131	Atp2a3	I I I I I I I I I I I I I I I I M M M M M W W W W W W W W W W W W W W W W W W W W W M M M M M V M V M V V M V M V M V M M M M W W M M M M M M M M
132	Rtn4rl1	I I I I I I I I I I I I I I I D V V M W M M W M M V M M M W W W W W W W W W W W W W W W M M M M M M M M M W W M W W W W W W W W M V V V V V V V V V M M V V D
133	Pigs	I I I I I I I I I I I I I I I I I I M V V V V V M M W W W M W W M M W M M M M M M M M M W W W W W W W W W W W W W W W M M M M M W M M W M M M V M W
134	Lhx1os	I I I I I I I I I I I I I I I I I M M M M M W W W W W W W W W W W W W W W W W W M M M M M M M M M M M M M M W M M V V V V M M M V M W M V V D D D D
135	Slc35b1	D D D D D D D D D D D D D D D D D D D D D D D D D D D D D D D D D D D D D D D D D D D D D D D M V V V V V V V M M V V V V V V I I I I I I V V V V V V V V V V V I I I I I I I I I I I I I V V V V
136	Spop	I I I I I I I I I I I I I I I I I I I I I M M M M M M M M W W W W W M M W W W D D D D D D D D D W W W W W W M M V M M W M M W W W W M V V V V V V V V M W M W M
137	Gip	I I I I I I I I I I I I I I I I I I M M M M M W W W W W M W M W M M W M M M W W W W W W W W W W W M M M V M M M M M M M V M M W M M V M M D W I
138	Gast	I I I I I I I I I I I I I I I I I I I M M M V V V V V V V V V V M W M W W W W W W W W W W W W W W W W W W W W W W W M W W M W W M M M M W M M M M M M M M M M
139	Mapt	I I I I I I I I I I I I I I I I I I M V V V V V V V M M M M V M W M W M W W W W W W W W W W W W W W W W W W W W W W W W M W M M M M V M M M M M M M M M M
140	Sox9	I I I I I I I I I I M W W W M M W W M W M M M M M M V V V V V V V V V V V V V V V V V V V V V V V M M W W W W W W W W W W W W W W W W W W W W W W W W M W W W M M M M
141	Rab37	I I I I I I I I I I I I I I I I I I I D M M M M M M M M M W W W W W W W W W W W W W W W W W W M M M M W W W W M V V M M M V M M M M V M M M M M M
142	Ubald2	D D D D D D D D D D D D D D D D D D D D D D D D I D I D M M M M M M M V V M M M W M M V V V V V V V V V V V V V V V V V V V V V V V V M M W M W W M V M M M V M
143	Tnrc6c	I I I I I I I I I I I I I I I M V V V M W M M M M M V M V M M M W W W W W W W W W W W W W W W W W W W W W W W W W W M M M V M M M V V V V V V V M M M M M W
144	Gaa	I I I I I I I I I I I I I I I M M M W W W W W M W M M M M M M W W W W W W W W W W W M W M W M M M V M V M V V M M M M M W M M M M M M M V M
145	Dtnbos	I I I I I I I I I I I I I I I I I M M M M M M W W W W W W W W W W W W W W W W W W W W W W W W W W W W M M V V V V V V V V V M V M M M M M M M W W M V M V V M M
146	Hbp1	I I I I I I I I I I I I I I I I I I I I I I I I I I I I I I I I I I I I I I I I M W W W W W W W W W W W W W W W W W W W W W W W W W W W W W W W W W W W W W W M M M M M W W M M M M
147	Bzw2	I I I I I I I I I I I I I I I I I I I I M W W W W W W W W W W W W W W W W W W W W W M M M M W M W W W W W W W M W M M M V M V V V V V V V V M M M M V M M W M V M
148	Dnajb9	I I I I I I I I I I I I I I I I M W W W W W W W W W W M M W M M M W W M M M M M V V V V V V V V V V V V V M M W W W W W W W W W W W W W W W W M W W M V M M V M M
149	Sptssa	I I I I I I I I I I M W W W W W W M M W M W M M W M M W M M M M M W W W W W W W W W W W W M V M V V V V V V V V V V V M M M M V M M V M M W W W W M V V
150	Pygl	I I I I I I I I I I I I I I I I I D I D I D M M W W W W W W W W W W W W W W W W W W W W W W W W W W W M M M M V V V V V V V V V V V V V M M M M W W W W W W M V V M M W I I I
151	Rtn1	I I I I I I I I I I I I I I I I I D M M M M M W W W W W W W W W W W W W W W W W W W W W W W W W M V M V V M V V V V M V M M V V V M M M M V M M W M W W M M M
152	Dhrs7	I I I I I I I I I I I I I I M W W W W W W M M W W M W W W W W W M W W M W W M M M M V V V V V M M M M W M M M M M M V V M M M V M W M W M M V D D
153	Gpx2	I I I I I I I I I I I I I I I I I I I I I I I I I I I I I I I I I I I I I M W W W W W W W W W W W W W W W W D D D D D D D D D D D D W W W W W W W W W M M M M M M M M M M V M W
154	Tmed10	I I I I I I I I I I I I I I I I M M M M M M M M M M M M M M M M M M W W W W W W W W W W W W W W M M M M M M W W M M M M M M M M M M
155	Serpina1c	I I I I I I I I I I I I I I I I I I I I I I I M W W W W W W W W W W W W W W W W W W W W W W W W W W M M V M M V M M M M M M M M M M M V M M M M M M M M
156	Wars	I I I I I I I I I I I I I I I I I I M M M M M M M W W W M M M V V M M W W W W W W W W W W W W W W W W W W M M V M M V M W W W M M V M V V V V M M M W W W
157	Hsp90aa1	D D D D D D D D D D D D D D D D D D D D D D D D D D D D D D D D D D D D D D D D D D D D M M M V V V V V V V V V V V M V V V V V V V V V V V V V V V V M V V V V V V V V M V V V V V I V V V
158	Dtnb	I I I I I I I I I I I I I I I I I M W W W W W W W W W M M W M M M M M W W W M M M M M M M M M M M W M M W W W W W W W W W W M V V V V V V V M M M M
159	Smc6	I I I I I I I I I I I I I I M W W W W W W W W W W W W W M M W W W M W W W W M W W W W M M M V M M M V V M V V V V M V V M M V M M V M V M M W W W W M V V M
160	Pdia6	I I I I I I I I I I I I I I I I I I M W W W W W W W W M M W W W W W W W W W W W W M W M M M M V M M M V M M M M M V V V M W M M M M W M M M M M M
161	Hpcal1	I I I I I I I I I I I I I I I I I I I I I I I I I I I I I I I I I I I I I I I I I I M W W W W W W W W W W W W W W W W D D D D D D D D D D D D D D D D D D D W W W W W W W M M M M V V M W W
162	Etv1	I I I I I I I I I I I I I I I I I M M M M W W W W W W W W M W M M M W W M W W W W M W M M M M M M M M M M M W M M M M M W W M V V V M M W M
163	Tmx1	D D D D D D D D D D D D D D D D D D D D D D D D D D D D D D D D D D D D D D D D D D D M M M M V V V V V V M M V V V I I I I I I I I I I I I I I I I I I I I I I V V V V V V M V V V V V V
164	Fut8	I I I I I I I I I I I I I I I I I D M M M M V V V M W W M W M M M V V V V V V M W M W M W W W W W W W W W W W W W W W W W W W M M W M M M M M M M M M M
165	Smoc1	I I I I I I I I I I M W W W W M M W M W M M M M V M M M M M W M W W M W W M W M M M M W M V V V V M M M M V M M V M W M W M W W M M M
166	Fos	I I I I I I I I I I I I I I I M W W W W W W M M W W W M M M M W W W W W W W W W W W W M M M M V V V M M M M V M V M M V M M M M M M M M M M M
167	Ahsa1	I I I I I I I I I I I I I I I I I D M M M M W W W W W W W W W W W W W W M M M M M M M V V M M W W W W M M M M M V M M V M V V M M W W M W W M M M
168	Chga	D D D D D D D D D D D D D D D D D D D D D D D D D D D D D D D D D D D M V V V V V V V V V V V V V V I I I I I I I I I I I I I I I I I V V V V M M M M W M W M M V V M M M M M
169	Dlk1	I I I I I I I I I I I I I I I M W W W W W W W W M M W W W W W W W W W M W W M M M M V M M V M V V M V M M M M M M M M W M M M M M M M M M M
170	Meg3	D D D D D D D D D D D D D D D D D D D D D D D D D D D D D D D D D D D D D D D D D D D D D I D I I I I I I I I I I I I I V V V V V V V V V V V V V V V V V V V V V V V V V I I I I I I I I D I D I D I D
171	Akr1c12	I I I I I I I I I I I I I I I I I I M M M W W M W M M M W W W W W W W W W W W W W W W W M M M M M V M M M M M M M V M M M V M V M M W W W W M V M
172	Pou6f2	I I I I I I I I I I I I I I I I I I M M M M M M M M M M M M M W W W W W W W M W M M M W M W M W M M M M M M M W W W M W W W M W M M M M
173	Serpinb6a	I I I I I I I I I I I I I I I I M W W W W W W M M W W M W M W M M M V V V M V V V V M M W W M M M W M V M M M M W W W W W W W W M M M W W M W M M M
174	Atxn1	I I I I I I I I I I I I I I M W W W W W W W M M W W W M W W M W M W M M M M V V V V V V V V M M M M W W W W M W W W M M W M W W W M W M V V V V V M V M D D
175	Diras2	I I I I I I I I I I I I I I I I I M M M M M M M M M M M M W W W W W W W M M M W M M M W M W M W M M M M M V M M M W W M W M W M W W W M
176	Dbn1	D D D D D D D D D D D D D D D M V M M V V V V V M V V V V V V M V M V M M V M M V M V M M M W W W M M M V M M M M M M M M M V M V M M W W M
177	Cdc14b	I I I I I I I I I I I I I I I I I I I I I I I I I I I I I I I I I I I I I I M W W W W W W W W W W W D D D D D D D D D D D D D D D D D D D D D D W W W W W W M M M M V M W M V M M M
178	Ctsl	I I I I I I I I I I I I I I I I I I I I I I I I I M W W W W W W W W W W W W W W W W W W W W W W W M M M M M M V M M V M V M V V V V V M W W W W W W W M W W M M W M M
179	Rasgrf2	I I I I I I I I I I I I I I I I I I D M M M M M M M M M W W W W W W W W W W W W W W W W W W W W W W W M M V M V M M M M V M V V V V V V M M W W W M M M M
180	Hmgcr	I I I I I I I I I I I I I I I I I I D I D I D M M M W D D D D D D D D D W W W W W W W W W W W W W M M V M V M V V M M M M W W M W W W W M M M V M M M V V V V V V V
181	Ocln	I I I I I I I I I I I I I I I M M M W W W W M W W M M M M W W W W W W W W W W W W W W W M M V M M M M V M M V M V M W W W W M M M M V V V V M V V M M
182	Fam159b	I I I I I I I I I I I I I I I I I M M M M W W W W W M W M W M M M M W M M M W W W W W W W W W M M M M M M M M M M M M M W M V M M V M M W
183	Rab3c	I I I I I I I I I I I I I I I I I I M M M M M M M M W W W W W W W W W W W W W W W W W W W W M M M V V V M V V M M M M V M M V M W W W M M M M V V D D D D
184	Snx18	I I I I I I I I I I I I I I I I D I D I D M M M M M M M M M M M M M W W W W W W W M M V M V V M M M W W W W W W W W W W W W W M M M V V M W M V M M
185	Isl1	I I I I I I I I I I I I I I I I M M M M M M W W W W W W W W W W W M W M W W M W M W M M M M V M M M M M W M M W M M M M M V M M M M M M
186	Akr1c13	D D D D D D D D D D D D D D D D D D D D D D D D D D D D D D D D D D D D D D D D M V V V V V V V V V V V V V V I I I I I I I I I I I I I I I I I I I I I V V V V V V V V M M M W W W W M V M
187	Larp4b	I I I I I I I I I I I I I I I I I I I I M M M M W W W W W W W W W W W W M M M V M V M W W W M M M M M W M W W W W M M W M M M W M M M M W M V M M
188	Ero1lb	I I I I I I I I I I I I I I I I I I M M M M W W M M V V V V V M M M M W W W W W W W W W W W W W W W W W W W W W W W M V M M M M M M M M V M M M M M M
189	Hist1h2bc	I I I I I I I I I I I I I I I I I I I M M M W W W M W M M M W W W W W W W M M V V V M V M W W W W W W W W W W W W W W W M M M V V M M V M M V M M W M M M
190	Phactr1	I I I I I I I I I I I I I I I I I I M M M M W W W W W W W W W W W W W W W W W W W W W M M M M M M V V M M M M M M M M M V M M M M M M M M M M
191	Gmpr	I I I I I I I I I I I I I I I I I I I I M M M M W W M W M M M V M W W W W W W W W W W W W W W W W W W M V M V M M M W M M M M M M M M W M M M M M
192	Irx2	I I I I I I I I I I I I I I I I I M M M M M M M M W W W W W W W W W W W W W W W W W W M M V M V M V M V M M V M V M M M M M W M W M W W M W M M M
193	Pcsk1	D D D D D D D D D D D D D D D D D D D D D D D D D D D D D D D D D D D D D D D D M M M V V V V V V V M M V V V I I I I I I I I I I I I I I I I I I V V V V V V V V V V M V V M M M M
194	Arsb	I I I I I I I I I I I I I I I M V M M W W W W M V V M M M M V M M V M M M M W W W W W W W W W W W W M M V M V M W W W W W M M V M V M M M V V D D D D D
195	Srek1ip1	I I I I I I I I I I I I I I I M W W W W W W W W M M W W W W M W W M W M M M M M M W W W M W W M W M M V V V V V V V V V V V V M M M M M M W W W W W W M M
196	Plk2	I I I I I I I I I I I M W W M M W W M W W M W W W W W M W M M M M M M M M M M W W W W W M M M V M M M M M M V V V V V V V M W W M M M M M
197	Cadps	I I I I I I I I I I I I I I I I I M M M M W W W W W W W W W M M V M M M M M W M W W W W W W W W M W M M M M M M M M V M M M M M M M M M M
198	Appl1	I I I I I I I I I I I I I I I I I M V V V V M M M W W W M W M M M M V M W M V V M V V M W W W W W W M V V V M M W W W W W W W W W W W W W W W W W M M M M M D
199	Fam213a	I I I I I I I I I I I I I I I M W W W W W W W W M M W W W W W W W W M W W M W M W M M W M M W W M V V V V V V V V V V M W M M M M M M M M M M W M M M
200	Supt16	I I I I I I I I I I I I I I I I I I I I I I I I I I I I I I I I I I M W W W W W W W W W W W W W W W W M M M M V M V V V M W W W W W W W M W W W W W W W W W W W W W W W M M M M
201	Ptk2b	I I I I I I I I I I I I I I I I M W W M M W W W M W M W M M W M M V V V M M M M W M W W W W W W W W W M M M M M M M M M V M W M M D M M M M
202	Dach1	I I I I I I I I I I I I I I I I I I I I I D I D I D I D I D I D I D D W W W W W W W W W W W W W W W W W M V M M M W M M M M M M V V V V V V M M M W M W W W W M M W W W
203	Mycbp2	I I I I I I I I I I I I I I I I I I I I I I I I I I I I I I I I I I I I I I M W W W W W W W W W W W W W W W D D D D D D D D D D D D D D D D D W W W W W M V M V V M M M W W W W M M M
204	Synpr	I I I I I I I I I I I I I I I I I D M M M M M W W W W W W W W W W W W W W M M M M M M M M M W M M W M W M M M W W W M V M W W M V V V V V M M M M
205	Slc4a7	I I I I I I I I I I I I I I I I I I D I D I D I D M W W W W W W W W W W W W W W W W W W W W W W M M V M M V V V V V V V M V V V M M M M M W M M W W W W W M M M M M
206	Adk	I I I I I I I I I I M M M W W W W M W W M W M M M M M M W M M W M W M W M M W M W M W M V V V V M W M W M W M W M M M M V V M V V M M M
207	Glt8d1	I I I I I I I I I I I I I I I I I M W W W W W W W W W W W W W W W W W W W M M W M W M M M W W M M M V M M V M V V M V V V M V M M V M M M W W M V V V D D D D
208	Glud1	D D D D D D D D D D D D D D D D D D D D D D D D D D D D D D D D D D D D D D M M M M M M M M M V V M V M V V V I I I I I I I I I I I I I V V V V V M V V V I I I I I I I V V V V
209	Dhrs4	I I I I I I I I I I I I I I I I M M M M W W W W W W W W W W W W W W W W W W M M M M M M M W W W W W M M M M V M V M M M M M V M M M V V V V V M W M
210	Ctsb	I I I I I I I I I I I I I I I I I I I M W W W W W W W W W W W W W W W W W W W W W M M M M M V M M M M M M M M V V M M M M W M M M M M M M M W M V
211	Zfp395	I I I I I I I I I I I I M W W W M M W W M W M W M M V M V V V M M M M W W W W W W W W M M M M M M W M M M M M V M V M W W M M M M M M M
212	Trim35	D D D D D D D D D D D D D D D D D D D D D D D D D D D D D D D D D D D D D D D D D D D D D M V V V V V V V M M M M V V I I I I I I I I I I I I I I I I I I I I I I I V V V V V V V V V V V V V
213	Slain1	I I I I I I I I I I I I I I I I M W M M W W W W M W W M M V V M W M W M M M V M M V M W W W W W W W W M M M M M M M M W W W W W M V M M M M M V
214	Dnajc3	I I I I I I I I I I I I I I I I I I I M M M M W W W W W W W M W M M M M V V V V V V V V M M M M M W W W W W W W W W W W W W M W W M W M W W W M W M V M M M
215	Mbnl2	I I I I I I I I I I I I I I M W W W W W W W W W W M M W W M W W W M W W W M W M W W W W M M M M M M V V V V V V V V M V M M M M M M M M V M W M M M
216	Basp1	I I I I I I I I I I I I I I I I I D I D I D M M W W W W W W W W W W W W W W W W M M V M M M M W M W M W W M W W W M W M W M W W M M M M V M V V V V V V V V V M
217	Rrm2b	I I I I I I I I I I I I I I I I I M W W W W W W W W W W W M M M M M M M V M W M M V M M M W W W W W W W W W M M M V M M M V M V M M M W W W M V V M
218	Tmem65	I I I I I I I I I I I I I I I I I I M M M M M M M M M M M M W W W W W W W W W W M M M M M W W W M W W M W W W M W W M M M W W M V V V V M M M M
219	Ndrg1	I I I I I I I I I I I I I I I I I I I I I I I I I I I I I I I I I M W W W W W W W W W W W W W W W W W W W W W W W W W W W W W W W W W W W W W W W M M V M V M M M M V V V M V M M
220	Mfng	D D D D D D D D D D D D D D D D M V M M V V V V V M V V V V V V V V M V M V M M M M M M M M V V V V M W M W M M M W M M M W M M M M V M M M W
221	Csnk1e	I I I I I I I I I I I I I I I I I I I I I I I I I I I I I I I I I I I I I I I I I I I I I M W W W W W W W W W W W W W W W W D D D D D D D D D D D D D D D D D D D D D D W W W W W W M M M W M
222	Cyb5r3	D D D D D D D D D D D D M W M M M W W W W M M V V V V I I I I I I I I V V V V V V V M M W M W M W M M M M M M M W M W M M M V V M M M M M V M M
223	Kif21a	I I I I I I I I I I I I I I M W W W W W W W W W W W W W M M W W W M W W W W W W W M W W W W M V V V V V V V V V M M M V M V M M M V M V M V V M M W W W W M V V M
224	Slc38a1	I I I I I I I I I I I I I I I I I I I I I I I I I I I I I I I I I I M W W W W W W W W W W W W W W W W W M M V V M V V M M M M W W W W W W W W W W W W W W W W W W W W W M M M M
225	Vdr	I I I I I I I I I I I I I I I I I I M V V M M W M W W W W W W W W W W W W W W W M M M W M W W M W M M M M M M M M M V M M V V V M W W W W M M W M V M
226	Tuba1a	D D D D D D D D D D D D D D D D D D D D D D D D D D D M V V V V V V V V V V V V V V V I I I I I V V V V V V M M M V M M M M V M V M V M V V V V V M W W W W W W W M W M M
227	Ppp1r1a	I I I I I I I I I I I I I I I I I D M M M M M M M M M M M M M M M M M W W W W W W W W W W W W W W W W M M M M M M M M M M M M M M M M
228	Plcxd3	D D D D D D D D D D D D D D D D D D D D D D D D D D D D D D D D D D D D D D D D D D M M M M M V V V V V M M V V V I I I I I I I I I I I V V V V V V V M V V V V V V V V V V V V V V V V
229	Capsl	I I I I I I I I I I I I I I I I I I I I I I I I M W W W W W W W W W W W W W W W W W W W W W W M M M M M M M V V V V V V M W M W M W W M W M M M M V V V M D D D D D D
230	Fam134b	I I I I I I I I I I I I I I I I I I M V V M W W W W W W M W W W W W W W W W W W W W W M M M M M M M V M V M M M M M W M W M M M W W M V V M V V M M W W
231	Ank	I I I I I I I I I I I I I I I I I M M M M M M M W W W W W W W W W W W M M M W W W W M M V M M W M W M W M M M M M M M M M V M M M V M W W M
232	Slc30a8	I I I I I I I I I I I I I I I I I I M M M M M M M M M M M M W W W W W W W W W W W W W W M M W W M M M W M M M M W M M M M M M M M M M M
233	Khdrbs3	I I I I I I I I I I I I I I I I I D I D M M M M W W W W W W W W W M M V V M V V V V V M V M V M M M M M W M W W W W W W W W W W W W W M M V M W W M M W M M
234	Mapk15	I I I I I I I I I I I I I I I I I I M M M M M W W W W W W W W W W W M M V V M V V M M M W M W M W M M W W M M M M V V M M W W W W W W W W M M M M M
235	Adck5	I I I I I I I I I I I I I I I I I I I I I I I I I M W W W W W W W W W W W W W W W D W W W W W W W M M M V M V M V M M W W M W W W W M W M W M W M M V V V M V V V M W W
236	Tnrc6b	I I I I I I I I I I I I I I I I I I M W W W W W W M M M M M V V M M M W W W W W W W M M W M M M W M W M V V V V V V V V V V I V V V D D D D D D D D D D D D D D D D D D
237	Creld2	I I I I I I I I I I I I I I I I I M M M M W W W W W W W W W W W W W W W W W M V V M V V V M M M W W W W W M M V V M V M W M M W M M M M W M M M M M M
238	Ano6	I I I I I I I I I I I I I I I M W W W W W W W W W W W M M W M M M M W W W W W W W M M W M W W W W W W W W M M M M V V V V V V V M M V M V V V V V V M M M W M
239	Tuba1c	I I I I I I I I I I I I I I I I M M M W W W W W W W W W W W W M W M W M M M V V V M V M V M M M V M M M M W W W W W W W W W M M M M M M M V V V V D D D
240	Grasp	D D D D D D D D D D D D M V V M M V M M W M W M M V V V V V V V M M M W M M M V M V M M V M M M M M M M V M M M M M M W M M V M V M
241	Krt7	I I I I I I I I I I I I I I I I M M M M W W W W D D D D D D D W W W M M M M W M M W M W M W M M V M M V M M M M M M M M M M M M M M M M
242	Hnrnpa1	I I I I I I I I I I I I I I I I I I I I I I I I I I I I I I I I I I I I I I I I I I M W W W W W W W W W W W W W W W W W W W W W W W W D D D D D D D D D D D D D D W W W W M M M M M M M
243	Srl	I I I I I I I I I I I I I I I I I M M M M W W W W W W W W W W W W W W W W M M M V M M M V M M W M W M W M M V M V M W W W W M M V M M W M M M V V M
244	Litaf	I I I I I I I I I I I I M M M W W W W W M W W M M M M M W M M W M M W M M M W W M W W W M W M V V V M V V M V M W M M M V M M W W M M M M
245	Gspt1	D D D D D D D D D D D D D D D D D D D D D D D D D D D D D M M M V V M V V M M M W M M M V M V V V V V V V V V V V V V V V V V V I I I V V V V M M M W M M M M V M
246	Sdf2l1	I I I I I I I I I I I I I I I I I M M M W W W W M W W W W W W W W W W W W W W W M W W M M M M M M M M M V V V V M M M M M M M M M M M M M M M
247	Sst	I I I I I I I I I I I I I I I I I M M M W W W W W M W M W M M V V V V M M V M V V M V M M W M W W W W W W W W W W W W W W W W W M M M M M W M M M W M V V
248	Cd200	I I I I I I I I I I I I I I I M W M M W W M W W M M M W W W W W W W M M W M M M W M M M M M M M V M M V M W W W W M M M M M V M M M M M
249	Bbx	I I I I I I I I I I I I I I I I I I M M M M M M M M M M V V V V V V M M M W M W W M W W W W W W W W W W W W W W W W W W W M W M W W M W M V M V V M M W M
250	Alcam	I I I I I I I I I I I I I M W W W W M M W W M M W M M M M W M W M M V V M W M M M W M W W M M M W M W M M W M M W M M M V M V M M M M
251	Epha3	I I I I I I I I I I I I I I I I I M M M M M M M M M M M W W W W W W W W W W W M V M M W M W M W M W M M W M M W M M V V V I M M M M M D D D D D
252	Btg3	I I I I I I I I I I I I I I I I I I I D M M M W W W W W W W W W W W W W W W W W W W M V M M M M M M M M M W M M M W W W W W W W W W W W W W I I I I I I I I I I I I I I
253	Efcab1	I I I I I I I I I I I I I I I I I I I I M M M W W W W W W W W W W W W M V M V M W M V M M M M W M W W W W W M W W W W M M M M V M V V V M W M M W M W W M
254	Vps8	I I I I I I I I I I I I I I I I M V M M W W W M W M M M V M V M M V M W W W W W W W W W W M M M M M W M W M M M W M W M W M M M W M M M W W I I
255	Eif4a2	I I I I I I I I I I I I I I I I M M M W W W W W W W W W W W W W M M M M M M M V M V M V M M M M W W W M W W M W M M M M M M V M M W W M V M M
256	St6gal1	I I I I I I I I I I I I I I I I M W W W W W W M M M M M M W W W W W W W W W W W W W W W W W W W W M M W M W W W W W W W M M V V V V V V V V V V V V V V V V V V V M M W M
257	Muc4	I I I I I I I I I I I I I I I I I I M M M M M M M M M M M M M M M M W W W W W W W W W W W W W W W W W W W M M M M M M M W W W M M V V V M M V M
258	Heg1	I I I I I I I I I I I I I I I I I I I D I D M M M M M M M M M V V V M V M V V V V V V V V V M M W W M W W W W W W W W W W W W W W W W W W W W W W W W W W W W M M W M
259	Fstl1	I I I I I I I I I I I I I I I I I I I I I I I I I I I I I I I M W W W W W W W W W W W W W W W W W W W W W W W W W W W W W W W W M M W M M M V M M V M V M W W W M M V V M M
260	Zbtb20	I I I I I I I I I I I I I I I M M M W W W W W W M W W M W M W M M M M M M M W W W W W W W M M M M M V M M M M V M M W M M M V M V M W M M
261	Cd47	I I I I I I I I I I I I I I M W W W W M M W W M W M W M W M W W M W M M M M V M M M M M M M M W M M M M M W M M M M W M M M M M M
262	Ripply3	I I I I I I I I I I I I I I I I I M M M M M M M M M M M M M M M M M M W W W W W W W W W W W W W W W M M W M M M W M M M M M M M V M W M
263	Bace2	I I I I I I I I I I I I I I I I I I M W W W W W W W W W W W W W W W W W W W W W W W W W W W W W W W W W W W W W W W W W W W W W M M W W I I I I I I I I I I I I I I I I I I I I I I I I I I I I I I I I I
264	Dact2	I I I I I I I I I I I I I I I I I I I I M W W W W W W M M M W W W W W W W W W W W W M M M M M M M M W M W M V V V V M M M W W W M W W M W M V V M M M M
265	Uqcc2	D D D D D D D D D D D D D D D D D D D D D D D D D D D D D D D D D D D D D D D D D D D D D D M V V V V V V V V V V V V V V V I I I I I I I I I I I I I I I I I I I I I I I I I I V V V V V M M M
266	Trp53cor1	I I I I I I I I I I I I I I M W W W W W W W W W D W W W W W W W W W W M M W W M W M V V V V M M M M M W W W M V M M V V M V V M M M M W W M V M V V V M V M
267	Akap8l	I I I I I I I I I I I I I I I M W W W W W W W W W W W D W W W W W M M W M W M M M M M W W M M W M W M W M W W M M W M V M M V V V V M V V V V M V V V M M
268	Hnrnpm	I I I I I I I I I I I I I I I I I I I I I I I I I I I I M M M M W W W W W W W W W M M W W W W W W W W W W W W W W W W W W W W M M M W M M M M W M M V V V M M M M
269	H2-Ke6	I I I I I I I I I I I I I I I I I I I I I I I I I I M M M M M V V V V M W W W W W W W W M M M M M W W W W W W W W W W W W W W W W W W W W M M M M M W M W W W M V V
270	Mydgf	I I I I I I I I I I I I I I I I M M M W W W W W W W W W M M W M M M W M W W W W W W M W W M W W M M M M V V V V V M M M M M M M W W M V V M M M M
271	Ptprs	I I I I I I I I I I I I I I I I I I M W W W W W W W W W D D D D D D D D W W W W W W M M M V M V V V V V V V V M M V M M W W W W W W M V V M M V M M M M V V V D D D D D
272	Fbxl17	I I I I I I I I I I I I I I I I M V V V M M M M W W W W W W W W W W W W W W W W W W W W W W M V M M V V V V V V V V V M M W W W M W M M M M V M M W W W W M M M
273	Myl12b	I I I I I I I I I I I I M W W W W W W W W M M M M M M V M M W M W M W M M W M M M W M V V V V V V V V M M W W W W W W W W M M W M W M V V M W W M V V
274	Cox7a2l	I I I I I I I I I I I I I I I I I I I I I I I I I I I I I I I I I I I I I I I I I I I I I I M W W W W W W W W W W W W W W W W W W W W W W W W W W W W W W W D D D D D D D D D D D D D D M M W M
275	Lrpprc	D D D D D D D D D D D D D D D D D D D D D D D D D D D D D D D D D D D D D D D D D M V V V V V V V V V V V V V V I I I I I I I I I I I I I I I I I I I I I I V V V V V M M M M M M M M
276	Calm2	D D D D D D D D D D D D D D D D D D D M M M V V M M V M M V M V V V V V V V V V V V M V M V M M V V M V M M M W M M M M W M M M M M V M M M M
277	Zdhhc14	I I I I I I I I I I I I I I I I I I M W M M W W M W M W W W W W W W W W W W W M M M M M W W M W W W M W M M M M M V M M V V V V M V M M M M M M W W
278	Pde10a	I I I I I I I I I I I I I I I I I M M M M M M W W W W W W W W W W W W W W W W W M M W M M M W M M M M M M V M M V M M W W M M M V V M M M M M
279	Hcfc1r1	I I I I I I I I I I I I I I I I M W W W W W W W W W W W W W W M M W W M M M V V V V V V V V M W W W M W W M W M M W M M M M V M M V V M V V M M M D D D D D D
280	Itpr3	I I I I I I I I I I I I I I I M W W W W W W W W W W W W W W W W W W W W M M W M W W M M M M M V V V V M M M M V M V V V M V M W M W M W W W W M M V V V V V M
281	Srsf3	I I I I I I I I I I I I I I I I I I I I I I I I I I I I I I I I I I I M W W W W W W W W W W W W W W W W W W W W W W W W W W W W W W W W W W M M M M M M M M M M M M W M M
282	Cd320	I I I I I I I I I I I I I I I I I I I M M M M M M M M V V V V V V V V M V M V M V V M V M W M W W W W M W M W M W W W W M W W W D D D D D D D D D D D D D D D D D D
283	Adgrf5	I I I I I I I I I I I I I I I I I I M M M M M M M M M M M M W W W W W W W W W W W W W W W W W W W M M M M M M M W M V M W M W M M M M M M V I I
284	Rcan2	I I I I I I I I I I I I I I M W W W M M W W W W W W W W W W W W W M M V M V V M V M V V M V V V V M W W W W W W W W M M M M M M M W M W M V M V V M M W M
285	Ccnd3	I I I I I I I I I I I I I I I I I M W W W W W W W W W W W W W W W W W W W W M M V V V M M M M W M W M W M M W M M W W M W W W W W W M V V V V V V V V V V V M M V M
286	Epcam	I I I I I I I I I I I I I I I I M W W W W W W W W W W W W M M W W M W W M M W M M W M W W W W W W W W W M M M V V V V V V V V V M V M M M M M M V M M M M
287	Cdh2	I I I I I I I I I I I I I I I I I I M M M M M W W W W W W W W W W W W W W W W W W W W W W W W W M M V M V V M V V M V M V V V V M W M W M M M M M M M W M M
288	B4galt6	I I I I I I I I I I I I I I M W W W W W W W W W W W W M M M M V V V V M V V M M M M V V V M M W M W W M W W W W W W W M M M M M V M M W W M M W W M V V
289	Nol4	I I I I I I I I I I I I I I I I I M M M M M M M M W W W W W W W W W W M V M M M W W W W W W W W W W M M M M M M W M W W W W W W W W W M I I I I I I I I I I I I
290	Celf4	D D D D D D D D D D D D D D D D D D D D D D D D D D D I D I D M M M V V V V V V M W M W M M M W M W W M M V V V V M M M V M V V V V V V V V M V V V V V V V V V V V V V
291	Nrep	I I I I I I I I I I I I I M M M W W W W W W W W W W W W M M M M M V M M M M M V M M M V V M V M W W W W W W W W M M V V M M M W M M M M M V M
292	Gfra3	D D D D D D D D D D D M V V M M V V M V M M M V M V V V V V M M M W W M M M M M M M M M M M M M M M M M M W M M V M V V M M M M
293	Nr3c1	I I I I I I I I I I I I I I M M M W M W W M W W M W W W M M V M M M M W W W W W W M W M W M W M M W M M M M M M V M M M M V V M M M M M
294	Atp8b1	I I I I I I I I I I I I I I I I I I M M M M M W W W W W W W W W W W W M M V M M M M W M W M W M M W M M M V M W W W W W M M W M M M V V V M W M M
295	Galr1	I I I I I I I I I I I I I I I I I I D I D I D I D I D I D D D D D D W W W W W W W W W W W W W W W M M M M W M W W W W W W M W W W W W W W W M M V V V V V V V V V V V V V V V V M V V
296	Tshz1	I I I I I I I I I I I I I I I I M W W W W W W W W W W W M M W W W W W W W W W W W W W W M W M M V V V V V V V M M M V M V M V M M M M M M M M M M M M M
297	Ttr	I I I I I I I I I I I I I I I I I M W W W W W W W W W M M W W W W M W M W M M W M M M M W M M M M V M W M M M M M M M M M M M V M M M W M
298	Rnf138	I I I I I I I I I I I I I I I I I I I I I I I I I I I I I I I I I I I I I I I I I I I I I M W W W W W W W W W W W W W W W W W W W W W W W W W W W W W W W W W W W W W W W W W M M M V D D D D D
299	Fhod3	I I I I I I I I I I I I I I I I I I I I I I I I I I I I I I I M M M M M M M M M M V V V V V M M M W W W W W W W W W W W W W W W W M W W W W W W W W W W W W W W D D D W W W
300	Egr1	I I I I I I I I I I I I I I I I I I I I I I I I I I I I I I I I I I I I I I I I I I I M W W W W W W W W W W M M W W W W W W W W W W W W W W W W W W W W M W W W W W W W W W W W W W M M M
301	Cxxc5	I I I I I I I I I I I I I I I I I I M W W W W W W W W W W W W W W W W W W W W W W W M M M M M W M M M V M V V M V M V M M V M M W W W M M M V V M M M V M
302	Drap1	D D D D D D D D D D D D D D D D D D D D D D D D M V V V V V V V V V V V V V I I I I I I I V V M M M W M W M V V V V V V M M M M W M M M M V M V M M M M W W W M
303	Prdx5	I I I I I I I I I I I I I I I M W W W W W M M M M M W W W W W W W W W W W W W W W W M M M V M M V M V M V M M M V M M M M W M M M M V M V V M W M
304	Flrt1	D D D D D D D D D D D D D D D D D D D D D D D D D D D D D D D D M M M M M M M V V M M M M M V I I I I I I I I V V V V V V V V V V V V V V V V V V V V V V M M M M W M
305	Ostf1	I I I I I I I I I I I I I I I I I I I I D I D I D I D I D I D I D I D I D I D I D I D I D I D I D I D I D I D I D I D W W W W W W W W M M V M V M M W W W W W W W W W W W W W M M M M
306	Pip5k1b	I I I I I I I I I I I I I I I I I I I D M M M M M M W W W W W W W W W W W W W W W W M M M M M M M M M W W W W M V M W M V M M M W M M V M M M V M
307	Rfx3	I I I I I I I I I I I I I I I I I M W W W W W W W W W W W W W W W W M M M M V V V M M W M W W W W W W W W W M W M W W M W M W W M V V V V V V V V V V V V V V V V V D D D D D
308	Rbp4	I I I I I I I I I I I I I I I M M M M M W W W W W W W W M W M M W M M M M W W W W W W W W M M V V M M M V M M M M M M M M M M M M M M M
309	Blnk	I I I I I I I I I I I I I I I I I I M M M M W W W W W W W W W W W W W W W W W W W W W W M W M M M M M M V V V M V M M M M M M M M M M M V M M M M
310	Slit1	I I I I I I I I I I I I I I I I I I D I D I D I D D D D D D D D D D D D D W W W W W W M M V M M V M M M M W W M M M M W M W W W W W W M V V V V V V V V V M M W M M
311	Cpn1	I I I I I I I I I I I I I I I I M W W W W W W W W W W M M W M M M V M V M M W W W W W M M V M W M W M M M V M M V M M M M M V M W M W W M M W M
312	Sh3pxd2a	I I I I I I I I I I I I I I I M W W W W W W M M W M M M W W M M M V M V M M W W D D D W W W M M M M V M M W W M W M M V V V V M M W W W W M M V V M
313	Ppp1r14b	D D D D D D D D D D D D D D M V V V M M V M M M M M V V V M M M V M V V V V V M V M M M M M M M M M W M M M M W M M V M V M V M M W M
314	Macrod1	I I I I I I I I I I I I I I I I I I I M W W W W W W W W W W W W W W W W W W W M M W M M M M M M M V M M W W W W W M V M M V M M V M M V V M M W M V M M
315	Rcor2	I I I I I I I I I I I I I I I I I I I I I I I I I I I I I I I I I I I I I I I I M W W W W W W W W W D D D D D D D D D D D D D D D D D D D D D D D D D D W W W W M M V M W M W M M M M
316	Pla2g16	I I I I I I I I I I I I I I M W W W W W W W W W M M W W W M W W M W W M W W M M M M V M V M M V M M W W W M V M M M V M V M M W M M V M M M M V
317	Prune2	I I I I I I I I I I I I I I I I I D M M M M M M M M W W W W W W M M M M M V M M M W M W W W W W W W W W M M M M M W M M M M V M W M M M M
318	Zfand5	I I I I I I I I I I I I I I I I I I I I I I I I I I I I I M W W W W W W W W W W W W W W M M W W W W W W W W W W W W W W W W W W M V M V M M M M M M W M M M M M V V M
319	Smarca2	I I I I I I I I I I I I I I I M M M M W W M M V M M M W W W W W W W W W W W W W M M M M M V M M M M W M M W W W M V M M W M W M M M V V M V M
320	A1cf	I I I I I I I I I I I I I I I I I D M M M M M M M M M M M M M M W W W W W W W W W W W W W W W W M M M M M M V M M M M M M M M D M M M M
321	Papss2	I I I I I I I I I I I I I I I I I M M M M M M M M M M W W W W W W W W W W W W W W M M M M M W W M W W M M M M M V M M M M W W M V V M M M M
322	Hhex	I I I I I I I I I I I M W W W W W M M W M M M M M M M M W W W W W M M M M V V V V M W M W M W M M M M M W M M M M M V M M M W M M M
323	Ffar4	D D D D D D D D D D D D D D D D D D D D D D D D D D D D D D D D D D D D D D D D D M V V V V V V V V V V V V V I I I I I I I I I I I I I I I I I I I I I I I V V V V V V M M V M W W M M M
324	Sfxn2	I I I I I I I I I I I I I I I I M W W W W W W W M M W M M W M M M W W W W W W W W M M M M M M V M M M M M M M M M V V V V M M M W W W W M M M
325	Ins1	I I I I I I I I I I I I I I I I I I M V V V V V M M W W W M W W W W W W W W W W W W M V M M M M M M M W M W W W W M W W M W M W M M M V M M W M M I D M
326	Dusp5	I I I I I I I I I I I I I I I I I D I D M M M W M M M M M V M M V M V M V M V M V M M V V V V V M W M W M M W W W W W W M W W W W W W W W W W W W W W W W W W
327	Habp2	I I I I I I I I I I I I I M W W W W W W W M M W W M M W M M M M W M M M W M M M M W M M W M M M W M M V M M M W W M M M V V V M M M M
328	Surf4	D D D D D D D D D D D D D D D D D D D D D D D D D D D D D D D D D D D D D D D D D D D D D D D I D I I I I I I I I I D I D I I I I I V V V V V V V V V V V V V V V V V V V V V V V V V V V I V I I I I I
329	Nr4a2	I I I I I I I I I I I I I I I I I I I M M M W W W W W M W M M M W W W W W W W W W W W W W W W W W M V M V V V V V V M M M W M M W M M M V V V V V V V D D D D D D D D
330	Cytip	I I I I I I I I I I I I I I I I I D M M M M M M M M M M M M M W W W W W W W W W W W W W W W W W M M M V M M M M M M M M M M M M M V M W M
331	Acvr1c	I I I I I I I I I I I I I I I I I M M M M M M M W W W W W W W W W W W M V M V M V M W W W W W W W W W W W W M M V V V M M V M M M M M W M M M V M W M
332	Baz2b	I I I I I I I I I I I I I I I I I I M M M M W W W W W W W W W W W W W W W W W W W W W W M W M M M M V V V V V M V M M M M M M M M V M V M M W M M W W M
333	Dpp4	I I I I I I I I I I I I I I I I M W W W W W W W W W M M W M M M M M M M M M M M M M W W W W W W M M M M M M M M M M M M M M M V M M D
334	Gcg	I I I I I I I I I I I I I I I I I M M M M M M M V V V M M M M M V M W W W W W W W M M M W W W W W W W W W W W W W W W W W M W M W W M M V V V V V M M V M
335	Slc25a12	I I I I I I I I I I I I I I I I I I I I I I I I M M M M M M M M M M M W W W W W W W W W W W W W W W W W W M W M W W M W M W M W M W M W M M V M V V M M W
336	Pde1a	I I I I I I I I I I I I I I I I I I M M M M M M M M M W W W W W W W W W W W W W W W W W W W W W W M M V M V M V M M M M M M V M V M M M W M M M M
337	Frzb	D D D D D D D D D D D D D D D D D D D D D D D D D D D D D D D D D D D D D D D D D D D D D D I D I I I I I I I I I I I I I I V V V V V V V V V V V V V V V V V V V V V V V V V V V V I I I I I I D D D I
338	Cry2	I I I I I I I I I I I I I I I I D V M M M W M W M W M M M M M W W W W W W W W W W W W W W W W M M M M M V V V V M M M M W M W W M W M W M M V V V V M
339	Cat	I I I I I I I I I I I M M M W W W M W W M W W M W M W W M M W M M W M M M M M M W M W M M M M V V M V V M V V M V V V V M W W W W W W M M W M
340	Rcn1	I I I I I I I I I I I I I I I M M M W W W W W W W W W M W W M M W M M W W W W W W W W W M M M M V V V M V V M V M M M W M W M W M M M V V V M M M M
341	Scg5	I I I I I I I I I I I I I I I I I M M M M M M M W W W W M M M W W W W W W W W W W W W M W M M M M M M M M M M W M M M M M W M M V V M M M
342	Meis2	I I I I I I I I I I I I I I M W M M W W W W W W M W W W W M W W M M M V M M W M W M M M M M M M V M M M M M W M M M M M M M M W W M V V
343	Shf	D D D D D D D D D D D D D D D D D M M M V V V V V V M V V V M V V V V M M M M M M V V V V V M M M W M M M M M M M M M M M M M M W M W M V V
344	Kcnip3	I I I I I I I I I I I I I I I I I I M M M W W W W W W W W W W W W W W W W W W W M W M W M M W M M W M M M M V V V V M M W M M V M M V M V M M W M M M
345	Gpcpd1	I I I I I I I I I I I I I I I I I I I I D I D M M M W W W W M M V M M M V V V V V V V V M M W W W W W W W W W W W W W W W W M M V M M W W W W W W W M W M M M W M
346	Trmt6	I I I I I I I I I I I I I I I I I I I M W W W W W W W W W W W W W W W W W W W W W W M M W W M M M V V V V V V M M M M V M V M V V M V V M W W W W W W M M W W M V M
347	Fermt1	I I I I I I I I I I I I I I D M M W W W M W W W M W M W M M W M M W M W M W W M W W M W W M V V V V M W M M W M M W W W W M M V V V V V V M M W W M V V
348	Pcsk2os1	D D D D D D D D D D D D D D D D D D D D D D D D D D D D D D D D D D D D D D D D D D D D D D M V V V V V V V V M W M V V V V I I I I I I I I I I I I I I I I I I I I I I I I I V V V V V V V V V V
349	Ovol2	I I I I I I I I I I I I I I I I I M M M M W W W W W W W W W W W W W W W W M M M V M M M W W W W W M V M V M M V M M M M M M V M M M M W M M M M
350	Tgm2	I I I I I I I I I I M M M W W W W M W W W M W W M W W M M M M M M V M M M M M M V M M V V M V M M V M V M M V V M M W W W W W W W M W M M
351	Ptprt	I I I I I I I I I I I I I I I I I M M M W W W W W W M W W M W M M M M W M M V M W M M W M M W M W W M M W M M M W M W W W W W M M V V V M W M I I
352	Sulf2	D D D D D D D D D D D D D D D M V M M V M M M M M M M M M M V V V V M W M V M M V M V M V V V M V V V M V M M M M M M V M M M W W M M V
353	Ctsz	I I I I I I I I I I I I I I I I I I I I I I M M M M M M W W W W W W W W W W W W W W W W W W M M V M M M M W M W M M V M V V V M M W W W W M W W M V V V D D D D
354	Stmn3	I I I I I I I I I I I I I I I I I I M M M M M M M M M M M M W W W W W W W W W W W W W W W M M W W M M M M M M M M M M M M M M M W W W W I I I
355	Fam107b	I I I I I I I I I I I I I I I I I I I I I I I I I I I I I I I I I I I I I I M W W W W W W W W W W W W W W W W W W W W W W W W W W W W W D D D D D D W W W W M V M V V M M M M M M D D
356	Bend7	I I I I I I I I I I I I I I I I D I D I D M M M M W W W W W W W W W W W W W W W W W W W W W M V M V V M V V V V V M V V V M V V M M M M M W W W W W W W W W W M V V M V
357	Commd3	I I I I I I I I I I I I I I I I I I I I I I I I I I I M W W W W W W W W W W W W D D D D D D D D D D W W W W W W W W W M M V V M V M M V M M M W M W M W M M V V M V M M
358	Etl4	I I I I I I I I I I I I I I I I M M M W W W W W W M W M M V M W W W W W W W W W W W W W W W W W M M V V M M M M M V V V M V V V M V V V V V M W M M W M W W W W
359	Npdc1	D D D D D D D D D D D D D D D D D D D D D D D D D D D D M V V V V V V V V V V V V V I I I I I I I I I I V V V V V V V V M M M W M W W M W M W W M W W W M M V V V V V V M M M
360	Gpsm1	D D D D D D D D D D D D D D D D D D D D D D D I D I D I D I D I D I I I I I I I I V M M W M W W M M M V V V V V V V V V V V V V M M V M M M V V M V V M M M W M M M
361	Ass1	I I I I I I I I I I I I I I I I M W W W W W W W W W W W W W W W W M M W M M M M M M M M M M V M V V V M V M W W W W M M M M V V V V V M M M W W W W W M
362	Rpl12	I I I I I I I I I I I I I I I M W W W W W W W M M W W W W W W W M W M M M M M V M M V M M M M M M W M M M M M M M M V M M W W W W M M V V M
363	Hspa5	I I I I I I I I I I I I I I I I M W W W W W W W M M W W W W W W W W W W W W W W W M M V V V V V M M M M M M M W M M V V V V M W W M M M M M M M M M M
364	Fmnl2	I I I I I I I I I I I I I I I I I I I D M M M W D D D D D D W W W W W W W W W W W W W W W W W M M V V M M M M V V V V V V V V M M M V V V M M M W W W W W W W W M V V D
365	Gpd2	I I I I I I I I I I I I I I I I I M W W W W W W W W W W W M M M M M M M W W W W W W W W W M M M V V V M V V M M M W M M M W M M M M M M M M M M
366	Cers6	I I I I I I I I I I I I I I I I M M M M W W W M W W M M M M M M W W W W W W W W W W W W W W M V M V V M V V V M V M M M M M M M W W W W M M W M V M
367	G6pc2	I I I I I I I I I I I I I I I I I I M M M M M M M W W W W W W W W W W W W W W W W W W W W W W W W W W M M M M V V V V V V V V M M M M M M M M M M M M M
368	Rapgef4	I I I I I I I I I I I I I I I I I I M V V M M M W M W M M M M M W W W W W W W W W W W W W W W W W W W W W W M W W M M M M M M V V V V V M W W M M W M I I I I
369	Ube2e3	D D D D D D D D D D D D D D D D D D D D D D D D D D D D I D I D I D I D I D I D I D I D I I V M M M W W W W W W W M M V V V V V V V V V V V V V V V V V V V V V V V V V V V V V V V M V V D
370	Syt13	D D D D D D D D D D M M M V V M M V M M M V V V V V V V V V V M M W M W M M M V V M M M W M M W M M V M M W W M M M M M V M V M M W W M
371	Immp1l	I I I I I I I I I I I I I I I I I M M M W W W W M W W M W W W W W W W W W W W W M W M M M W W M M M V M V M V M M V M M M M V M M M M W M W W M V V
372	Mpped2	I I I I I I I I I I I I I I I I I M W W W W W M M W M M M W W W W W W W W W W M M M W M W M W M M M M M M M M W M W W W M M V V V V V M V M M M M
373	Lgr4	I I I I I I I I I I I I I M W W W M M W W M W M M W W W M W W W W W W W W W W W W W M M M V M M M M M M M M W M V V V V V V V V V M M M M M M M M
374	G630016G05Rik	I I I I I I I I I I I I I I I I I I M M M M M M M M M M M M W W W W W W W W M M W M M M W M W W M W M M W M W W W W M M M M M M M V M W M
375	Pak6	I I I I I I I I I I I I I I M W M M W W W M W W W M W W W W M W M W M M M M M M M M V M M M V M W M M W M W M M V V V V V V V M W M W W W W W W M
376	Mga	I I I I I I I I I I I I I I I M V V V V V V M W M W W M M M V V M W M W M M M V M V M M W W W W W W D D D D D D D W W W W W W W W W M M V M M V M V M M M W
377	Pdia3	I I I I I I I I I I I I I I I I I I I I I I M M M W W W W W W W W W W W W W W W W W W W W W M M M M M M M V M M M V V M W W M W W M M M M M M M M M M
378	Dut	I I I I I I I I I I I I I I M W W W W W M M M M V V V V V V V V V V V V V V V M M W W W W W W W W W W W W W W W W W W W W W W W W W W M M V V M M M M V M M M M M W
379	Chgb	I I I I I I I I I I I I I I I I M M M M M V M W M W W W W W W W W W W W W W W W M M M M M M W M M M M M M M M M M M M M M M M M V M W M
380	Plcb4	I I I I I I I I I I I I I I I I I M W W W W M M W W W W W M W M M M M V M W W M V M V M V V V M M W M M W M W W M W M M V V V V V V M D D D D D D D D D D D D
381	Asxl1	I I I I I I I I I I I I I I M W M M W M W M W M M V V V V V V V V V V V V V V V V V V V V V V V V V V V V V D D D D D D D D D D D D D D D D D D D D D D D D D D D D D D D D D D D D D D D
382	Cbfa2t2	D D D D D D D D D D D D D D D D M M M M V M M M M M M V V V V V V V V V V V V V V V V V V V V M M M W M W M W M W M M W M M M M W M M V M M M M
383	Trp53inp2	I I I I I I I I I I I I I I I I I I I I D I D I D M W D D D D D D D D W W W W W W M M V M M V M V V M V M W M M W W W W W W W W W M V M M W M M M V M V M W M M
384	Rpn2	I I I I I I I I I I I I I I I I I M W W W W W W W W W W W W W W W W W W W M M W W M W M M M M M M M M M V V V V V V V M M M W M M W M M W M V M M M M
385	Nnat	I I I I I I I I I I I I I I I D I D I D M M M M M M W W W W W W W W W W W W W W W W W W W W W W W W M M V V M V V V V V V V V M M M M M M M M M M M M M M
386	Top1	I I I I I I I I I I I I I I I I I I I I I I I I I I I I I I I I I I I M W W W W W W W W W W W W W W W D D D D D D D D W W W W W W W W W W W W M M M M W M M W W M M M M V V V M
387	Gdap1l1	D D D D D D D D D D D D D D D D D D D D M V V V V V V V V V V V V V V I I I I V V V V M M W M W M W M W M M M M V V V M M M M W M M M M M M V M V V M W W W
388	Zfos1	I I I I I I I I I I I I I I I I I I I I I I I I I I I I I I I I I I I I M W W W W W W W W W W W W W W W W W W W W W W W W W W W W W W W W W W W M M M M M M M M W M M W M V M
389	Rnf114	I I I I I I I I I I I I I I I I I I I I I I I I I I I I I I I I I I I I M W W W W W W W W W W W W W W D D D D D D D D D D D D D D W W W W W W W W M M M M M M M M M M M M M
390	Tshz2	I I I I I I I I I I I I I I M W W W W W W M M W W W M W W M W M M M M W W W W M M M M V V M V M V M V M M M M M M M M M M W W W W M M M M V
391	Rab22a	I I I I I I I I I I I I I I I I I I I M M M M M W W M W M M M M M W W W W W W W W W W W W W W W W W W M M M M M M M M W M W W M V V V M V V V M M W M
392	Vapb	I I I I I I I I I I I I I I I I M M M M M M M M M M M W W W W W W W M M M W W M M W M M W W W W M W M M M M V M M V V V V V M M W W W M D D D D
393	Stx16	I I I I I I I I I I I I I I I I I I I I I I I I I I I I I I I I I I M W W W W W W W W W W W W W W W W W W W W W W W W W W W W W W W W W W M M M M M M M M M M M W W M V V M
394	Npepl1	D D D D D D D D D D D D D D D D D D D D D D D D D D D D D D D D D D D D D D D D M M M M M V V V V V M V M M M V V I I I I I I I I I I I I I I I I I I V V V V M V V V V V V V V V V
395	Gnas	D D D D D D D D D D D D D D D D D D D D D D D D D D D D D D D D D D D M V V V V V V V V V V V V V V V V V V V I I I I V V V V V V V V V V V V M M M M M M M M M M M V V M W W
396	Myt1	D D D D D D D D D D D D D D D D D D D D D D D D D D D D M M M M M W M M M M V M M V V V I I I I I I I I V V V V V V V V V V V V V V V V M V M M M V M M W W M V M
397	Polr3k	I I I I I I I I I I I I I I I I I I I I I I I I M W W W W W W W W W W W W W W W W W W W W W W W M M M M M M M M V M M M M M M M M W W M M M M M M M M
398	Zfp704	I I I I I I I I I I I I I I I I M V V V V V V V M M W W W W W M W M M V V M V M W W W W W W W W W W W W W W W W W M M M M W W W W W W W W W W M M V V V V V V V M M M
399	Slc7a14	I I I I I I I I I I I I I I I I I M M M M M M M W W W W W W W W W W W W W W W W M M M W M W M M M M M M V V M M V M W M M M M W M M M M M M
400	Pex5l	I I I I I I I I I I I I I I I I I D M M M M M W W W W W W W W W W W W W W M M M V V M V M V M M M V V V V V V V V V M V V M W W W W W W W W W W M W W M M W D D D D
401	Siah2	D D D D D D D D D D D D D D D D D D D D D D D D D D D D D D I D I D M M M M I I I I V V M M W M W M V V V V V V V V V V V V V V V V V V V V V V V V V V M M M M M W W M V V
402	Gria2	I I I I I I I I I I I I I I I I I I M M M M M M M M M M M M W W W W W W W W W W W W W W W M M W W M V M M M M V M M M V M V M I V V V D D D D D D D D D
403	Mllt11	D D D D D D D D D D D D D D D D D D D D D D D D D D D D D D D D D D D D D D D D D D D D D D I D I I I I I I I I I I I I I V V V V V V V V V V V V V V V V V V V V V V V V V V V V V I V I I I D I I D D D D
404	Man1a2	I I I I I I I I I I I I I I I I M W W W W W M M W W W W W W M W W W W M W M M V V M M M M M M M V V M V V M M M W W W W W W M W W M W W M V M M V V V M
405	Mov10	I I I I I I I I I I I I I I I I M W W W W W W W W M M W M M M M V M M M W W W W M M M W M W M W W M W M M W M M M M M M M V M V M V M M W M
406	Ahcyl1	I I I I I I I I I I I I I I I I I I I M W W W W W W W W W W W W W W W W W W W W M M M M W W W W W W W M M V M M V V V V V V V V M M M M M W M M V M M M W M M
407	Celsr2	I I I I I I I I I I I I I I I I M W D D D D D W W W W W W W W W W W W W W M M M M M M M M M W W W M M M V V V V M V M M V M M V V V V V V M W W W W W M M M
408	5330417C22Rik	I I I I I I I I I I I I I I I I I I M W W W W W W W W W W W W W W W W W W W M M V V V M V M M V M M M W M W M W M M M W W W W W W W W W W M M V M V V V V V V V V M
409	Ugt8a	I I I I I I I I I I I I I I I M W W W M M W W W M W M W M M M M M M W W W W W W W W W W W W W W W W W M M M V M V M V V V M V V V V V V V V V M V M W W M W W W
410	Ank2	I I I I I I I I I I I I I I I I M W W W W W W W W W W W W W W W W W W M M M M M V V M W M W M M W M M M V V V V V V M M M V M V V M V M W W W W W W M V V D D D
411	Ostc	I I I I I I I I I I I I I I I M W W W W W W W M M W M M W M M W W W W W M W M V M M V V M V V M M M W W W W M M M M M M M W M M M M M M M M
412	Hadh	I I I I I I I I I I I I I I I M W W W W W M M W W M W W M W M M W M M W M W M W W M W M M M M M W M M V M M M M V M M M M M M M M M M
413	Sgms2	I I I I I I I I I I I I I I I I M W W W W W W W W W W W W M M W M M M W M W M W M W M M M M M M M M M V M M V M V M V M V M V M M W W W M W W M
414	Prkacb	I I I I I I I I I I I I I I I I I D M M M W W W W W W M M V V V V V M M M W W W W M M M M W W W W W W W M M M M M M W M W M M M V M W W W M M M M
415	Gipc2	I I I I I I I I I I I I I I I I I M M M W W W W W M W M W M M W M M M M M M M W W W W M W M W M M M W M M V M M W M M M W W M W M M M V M
416	St6galnac5	I I I I I I I I I I I I I I I I I I M M M M M M M M M M M W W W W W W W W M M M W M M W M W M W W M W W M W M M W M W M M W W M V M M M V V D
417	Pkia	I I I I I I I I I I I I I I I I I M M M W W W W W W W W W W M M W M V V V V M M M M W M W W W W W W W W W W W M M W W M W W W W W M M M V V V V V V V V M M M V
418	Slc2a2	I I I I I I I I I I I I I M M M V V V I I I I I I I I I I I I I I I I I I I I I V V V V V V V V V V D D D D D D D D D D D D D D D D D D D D D D D D D D D D D D D D D D D D D D D D D D D D D D D
419	Kcnmb2	I I I I I I I I I I I I I I I I I I M M M W W W W W W W W W W W W W W W W W W W W M W M W M M M V V V V M M M M M M V M M M M M M V M M M M M W M W
420	Hspa4l	I I I I I I I I I I I I I I I I M V V M M M W W W W W W W W W W W W W W W W W M M V M M M V M M M M W M M M M M M M M M V M W M W M W M M M M
421	Noct	I I I I I I I I I I I I I I I I I I M M M W W W W W W W W W M W W W W W W W W W W W W W W M W M W W M V M M V V V V V V V V M M V M W M W M W M M M M M M V M
422	Foxo1	I I I I I I I I I I I I I I I I I M M M M M W W W W W W W W W W W W W W W W W W W M V M M V M V V V V M M W M W W M W M W M W M M W M M M M V V V M M M
423	Tm4sf4	D D D D D D D D D D D D D D D D D D D D D D D D D D D D D D D D D D D D D M M M V V V V V V M W M W W M V M M V M V V V V I I I I I I I V V V V V V M V V V I I I I I I I I V V V V
424	P2ry1	I I I I I I I I I I I I I I I I I I M M M M M M M M M M M M V M W M M M W M M W W M M W W W W W W W W W W W W W W W M M M M V M M W M M M M
425	Ctso	I I I I I I I I I I I I I I I M W W W W W W W W W W W W W W W W W W W W W W W W W W W M M W W W M V V V V V V V V V V V V V V V V V M M W M M M M W M M M W M M M V M
426	Ssr2	I I I I I I I I I I I I I I I M M M W W W W W W M W W W W W W W W W M W M W M M M M W M W M M M M V V V V V V M W M M M W M M M M M M M M M M
427	Krtcap2	I I I I I I I I I I I I I I I I M M M W W W W W W W W M W W W W M M M M M M M M M M W M W M M W M M M M M M M W M M M V V M W W M M M M
428	S100a10	I I I I I I I I I I M W W W W W M M W M M M M W M M M W W M W M W M M M M M M M W M M M V V V V M M M M W M W M M M M M M M M M
429	Txnip	I I I I I I I I I I I I I I I M M M W W W W W W W W W W W W W W W W W W W W W W W W W W W W W W W M M V V V V M V V V V V V V V M V V V M V M V M M V V M W W W M M M M
430	Ndst4	I I I I I I I I I I I I I I I I I M W W W W W W W W M M W M M M M M M M W W W W W W W W W M W M M V M M V M M M M V M V M V V M W W W M M V V V D D D D
431	Camk2d	I I I I I I I I I I I I I I I I M M M M W W W W W W M W M W M M M M M M M M M M M W M M W M W W M W W M W M M M M M M M M W M M M M
432	Pla2g12a	I I I I I I I I I I I I I I I I I I I I I I I I I I I I I I I I I I I I I M W W W W W W W W W W W W W W W W M M M M M M M M W M W W W W W W W W W W W W W W W W W W D W W W W I I I
433	Gm43194	I I I I I I I I I I I I I I I I I M M M M M M M M W W W W W W W W W W W W W W W W W W M M M M M M V M V M M M M M M W M M M M M V M M M W M
434	Tspan5	I I I I I I I I I I I I I I I I I I D M M M W W W W W W W W W W W W W W W W W W W M M M M V M M M M M M M W M W M M V V V V V V V M M W M W M W W M M M
435	Gtf2b	D D D D D D D D D D D D D D D D D D D D D D D D D D D D D D D D D D M M M M M V I I I I V V M M M W M W M V V V V V V V V V V V V V V V V V V V V V V V V V V V V V V M M W M
436	Gm43861	D D D D D D D D D D D D D D D D D D D D D D D D D D D D D D D D D D D D D D D M V V V M M M M M M M V V M M V V V V I I I I I I I I I V V V V V V V V M V V V V I I I I I V V V V
437	Rps20	I I I I I I I I I I I I I I I M M M W W W M W W M W M M W M M W M M W M M M M M M M M W M W M W W M M M M M M M M V M W W M M M W M
438	Car8	I I I I I I I I I I I I I I I M M M W W W M W W M M M M M M M M W W W M M M V M V M W W W W W M W W W W M M M M M M M M M M M M M M M
439	Klhl32	I I I I I I I I I I I I I I I I I I M M M M M M M M M M M V M M M W W W W W W W W W W W W W W W W W W M M W M M M M M M W M M M M M M V M M
440	Fam219a	I I I I I I I I I I I I I I I I I I I D M M M M W W W W W W W M M W W W W W W W W W W W W W M M M M M V M M M M M M M M M V M M V M W M V V M W W M
441	Cntfr	I I I I I I I I I I I I I I I I I I I M M M M M M M M M M M V M M M M W M M W M M M W W W W W W W W W W W W W W W W W M M M W M M M M M M M
442	Hint2	I I I I I I I I I I I I I M W W W W W W W W W W W W M M W M W W W W W W W W W W W M W M M M W W W M M M V V V V V V V V V V V V V M V M M M M M V M V V V M W W W
443	Abca1	I I I I I I I I I I I I I I I I I I I I I I I I I I I I I I I I I I I I I I I D I D M M M W W W W W W W W W W W W W W W W W W M M M M W W W W W W W W W W W W W W W W W W W M M W M
444	Ptpn3	I I I I I I I I I I I I I I I M W W W W W W W W W W W W W W W W W M M M W M M W W M W M W W M W M M M V V V V V V V V M W M W M W M M V V V V M M M V V M W W
445	Lrrc42	D D D D D D D D D D D D D D D D D D D M W M M M V M V M M M M W W W W W W M M M M V V V V V V V V V V V V V V V V V V V V V V V V M M M M M M M M M M M
446	Fam159a	I I I I I I I I I I I I M W W W W W W W W W W M M W M M W M M W M W W M W W W W W M V V V M M V M V V M V V M V M M M W W W M M M M M V V M M M M
447	Rps8	I I I I I I I I I I I I I I I M V V M M W W W W W W W W W W W W W W W W W M M M M M M M M M M M V M M M W M M M M M M M M M M M M M M M
448	Ptprf	I I I I I I I I I I I I I I I I I M M M W W M W W W W W W W W W W W W W M W M W M M M M M M M M M M M V M V M M V M V M V V M W W W W W M W M M M
449	Kcnq4	I I I I I I I I I I I I I I I I I I I I I I I I I I I I I I I I I I I I I I M W W W W W W W W W W W W W W W D D D D D D D D D D D D D D D D D W W W W W M M M V M M W W W M M M V M
450	Smap2	I I I I I I I I I I I I I I I I I M M M M M V M M M M M W W M W W W W M W W W W W W W W W W W W W W W M M M M V M M M V V M M M V V M M M W W M M
451	Phactr4	I I I I I I I I I I I I I I I I M M M W W W W W M W M W M W M W W W W M M M M M V M V V V V V V V M M W M W W W W W W W W M W M M M M M M W M W M V D
452	Sesn2	I I I I I I I I I I I I I I I I I M M M W W W W W W M M W W W W W W W W M M M V M V V V V V M M M W W W M W W W M W W M M W M M M M V M M M W M M M
453	Sh3bgrl3	I I I I I I I I I I I I I I I I I I I I I I I I I I I I I I I I I I I I M W W W W W W W W W W W W W D D D D D D D D D D D D D D D D D D W W W W M M M M M V M M W W M M M M M
454	Kdm1a	I I I I I I I I I I I I I I I I I I I I I I I I I I I I I I I I I I I I I I I I I I I M W W W W W W W W W W D D D D D D D D D D D D D D D D D D D D D D D D D W W W W W W W W M M M M M M
455	Rap1gapos	I I I I I I I I I I I I I I I M M M M W W W W W W W W M W M M W M W M W W M W M M V V V V V V M M M W W W W W M M M M W M M M M V M M W M W M M
456	Cda	I I I I I I I I I I I I I I I I I I M V M M W M M M V V V V M V V V V M M M M W W W W W W W W W W W W W W W W W W W W W W W W W M M M M W M M V M M W M M M
457	Igsf21	D D D D D D D D D D D D D D D D D D D D D D D D D D D M M M M M V V V M M M W M M M V V I I I I I I I V V V V V V V V V I I I I I V V V M M M M M M M M M W M
458	Slc25a33	I I I I I I I I I I I I I I I I I D I D M M W W W W W W W W W W W W W W W W W W W W W M M M V V V V V V V V V V M M M M M M W W W W W W W M M V M V V V M M W M W M
459	Smim1	I I I I I I I I I I I I I I M W W W W M M W W M W M M M M M W W M W W W W W W W W W W W W M W M M V V V V V M M M M M M V M M W W M V M V V V M M M
460	Prdm16	I I I I I I I I I I I I I I M W W M M W W W W W W W W M W M M M V M V M M M W W W W W W W W M M V V M V V M M V V M M M I D D W W M M M M M V M W M
461	Chd7	D D D D D D D D D D D D I D M M M M M I D I D I D I I I I I I I I V V M M M M M V V V V V V V V V V V V V V V M W M W W W W W W W W W W W M W M W M M V V M W M M
462	Gem	I I I I I I I I I I I I I I I M V V V V V V V V V V V V V V V V V V V V V V V V V V V V V V M M W W W M M W D D D D D D D D D D D D D D D D D D D D D D D D D D D D D D D D D D D D D D D D D
463	Triqk	I I I I I I I I I I I I I I I I D M M M M W W W W W W W W W W W W W W W W W W W W W W W W W W M W M M M M V V V V V V V V V V V V V V M W M M W W M M V V V V M M D D D
464	Runx1t1	D D D D D D D D D D D D D D D D D D D D D D D D D D D D D D M V V V V V V V V V V V V V V I I I I I I I I I I I V V V V M M M M M M W M V V V M M M M W M M M M M M
465	Gm11837	I I I I I I I I I I I I I I I I I D M M M M M W W W W W W W W W W W W W W W W W W W W W W M V M V V V V V V V V M V V M V M V V M V M W W W M W W W W M M V M M W W W
466	Fbxl4	I I I I I I I I I I I I I I I I I D D D D D W W W W W W W W W W W W W W W W W W W W M M W W M W M W M V V V M V V V V V V V V V V M M M M M M M V M M M V M W W M W
467	Dnaja1	D D D D D D D D D D D D D D D D D D I D M M M M M M M V V I V V V V V M W W W W W W W W W W W W W M W M M M M M V V V V V V V V V V V V V V V V V V V V V V V M M V M
468	Il11ra1	I I I I I I I I I I I I I I I I I I I I I I I I I M W W W W W W W W W W W D D D D D D D D D D D W W W M M V V V M V M M M M M M V M V M V M M M M W M M W W W W W W
469	Sec61b	D D D D D D D D D D D D D D D D D D D D D D D D D D D D D D D D D D D D D D D D D D M V V V V V V V V V V V V V V I I I I I I I I I I I I I I I I I I I I I I V V V M M M V V V M M M M
470	Plppr1	I I I I I I I I I I I I I I I I M W W W W W W W W W W W W W W W W W W W W W W W W W W W W W W W W W W W W W W W W W W W W M M W W W I I I I I I I I I I I I I I I I I I I I I I I I I I I I I I I I I I I
471	Fam151a	I I I I I I I I I I I I I I I I I I I I I I I I D M M M W W W W W W W W W W W W W W W W W W W W W W M M V M M M M W W W W M M M M W M W M V V V V M M M M M M
472	Ssbp3	I I I I I I I I I I I I I I I I I I I I I I I I I I I I I I I I I I I I I I I I I I I I I I M M M W W W W W W W W M W W W W W W W W W W D D D D D D D D D D D D D D D D D D W W W W W W W W W W
473	Lrp8	I I I I I I I I I I I I I I I I I I I I D M M W W W W W W W W W W W W W W W W W W W W W M V V M V V V V V V M M M W W W W W W W M M M V M M M M V V M M W M M W M
474	Txndc12	I I I I I I I I I I I I I I I I M M M W W W W W D D D D D D D D D D W W W M M V V M V V V V V V M M M W W W W W W M M V M V M W W W W W W M W M V V V V M V V M W M
475	Rab3b	I I I I I I I I I I I I I I I I I I M M M W W W W W W W W W W W W W W W W M W W W W M M V V V V V V V V M M M W W W W W M M W M M M M M M M V M M M W M M
476	Tmem53	I I I I I I I I I I I I I I I I I I D I D M M W W W W W W W W W W W W W W W W W W W W W W W M M V V M V V V M V V M M M M M M M W M M V M M M M W M M M M
477	Col9a2	D D D D D D D D D D D D D D D D D D D D D D D D D D D M M M M M M M V V V V M M W M M M V V V V V V V V V V V V V V V V V V V V V V V V M V M M M M M M M W M
478	Sfpq	I I I I I I I I I I I I I I I I I I I I I I I I I I I I I I I I I I I I I I I I M W W W W W W W W W W W W W W W W W W W W W W W W W W W W W W W W W W W W W W W W M M M M M W M M V M
479	Stmn1	I I I I I I I I I I I I I I I I I I I I I I M W W W W W W W W W W W W W W W W W W W W W W W W W W W W W W W W W W M V M V V V V M V M V M V M V V M M V M M V M M M M M
480	Rap1gap	I I I I I I I I I I I I I M W W W W W W W W W W W W M M W M M M M M M V M V M M V M W W W W W W W W W W M M M M M M M M M V M M M V V V V M V V M
481	Ece1	D D D D D D D D D D D D D D D D D D D D D D D D D D D D D D D D D D D D D D D D M V V V V V V V V V V V V V I I I I I I I I I I I I I I I I I I I I I V V V V V V V M M W M M M M M M
482	Camk2n1	D D D D D D D D D D D M V V M M V M V M M V V V V V V V V V V V V V M V M V M V M M M W W W W W W W W W W M M M M M M V M M V M M M M M W M M M
483	Mfap2	I I I I I I I I I I I I I I I I I I I I I I M M M M M W W W W W W W W W M M V M M W W W W W W W W W W W W M M M M M M M M M M V M M W W W M M M M M
484	Mad2l2	D D D D D D D D D D D D D D D D D D D D D D D D D D D D I D M M M V V V V V V V M W M M M V V V I I I V V V V V V V V V V V V V V V V V M M M M M M M M V V M W W W M
485	Casz1	D D D D D D D D D D D D D D D D M M M V M M M V V V V V V V V M M M M V V V V V V V M W W M M M V V V V V M M M W M M W M M M M V M W M M M W M
486	Rere	I I I I I I I I I I I I I I I I I M M M W W W W W W W M M V V V V V V V V M V V M W W W W W W W W W W M W M M W M W M W M M W M M M M W W W W W M M V V M W W
487	Acot7	I I I I I I I I I I I I I I I I I I M W W W W W W W W W W M M W W W M W M M M M V M M V M M M M M V M V V V M M M W W W W W W W W M M M W M V V M W W W
488	Gnai1	I I I I I I I I I I I I I I I I I I M V V M W W M W W M W M V M M M M W W W W W W W W W W W W W W M M W M M W M M M M M M M M M M M M W M M V M
489	Mnx1	I I I I I I I I I I I I I I I I I M V V V V V V V V M M M M W W W W W W W W W W M M M W W W W W W W W W W W W W W M M M M M M M W M M W M W M M V V V M M W
490	Lrpap1	I I I I I I I I I I I I I I I I I I I I I I I I I I I I I I I I I I I I M W W W W W W W W W W D D D D D D D D D D D D D D D D D D D D D W W W W W M M M V M W W W M M V V M V V M W W
491	Sorcs2	I I I I I I I I I I I I I I I I I I I I M W W W W W W W W W W W W W W W W W W W W W M M M M M M V M M M M M M M W M M W M V M W M W M M V V M V M M M
492	Wfs1	I I I I I I I I I I I I I I I I I I M M M M M M M M M M M M V M V M W W W W W W W M V M M M M W W W W W W W W W W W W W M W W M W W M M V V V M M M
493	Ugdh	I I I I I I I I I I I I I I M W W M M W W W W W W W W W W W W W W W W W W M M M M M M M M M V V V V M M M M V M V M V M V V M V M W W W W W W M M V V M
494	Kctd8	I I I I I I I I I I I I I I I I I D M M M M M M M M M M W W W W W W W W W W W W W W W W W W W M M M V M M V M V M M M M M M M M M M I D M M M
495	Ociad2	I I I I I I I I I I I I I I I I M V M W M W W W M W W M M V V V M V M V V M V M M W W W W W W W W W W W W W W W W W W W W M M M V M M M M M V M M W M V M
496	Cnot6l	D D D D D D D D D D D D D D D D D D D D D D D D D D D D D D D D M M M M V V M M M W W W M M W M M V M M V V V V V V V V V V V V V V V M V V V I I I I I I I V V V V V V V V
497	Plac8	I I I I I I I I I I I I I I I I M M M W W M W W W M W M M V M V V M V V M M W W W W W W M M W W W W W W M W W W M M W M W M W W M M M V V V V M V V V D D D
498	Nkx6-1	D D D D D D D D D D D D D D D D D D D D D D M V V V V V V V V V V V V V V V V V V V V V M M M V M M M V M M M M W W W W M W M M M M M V M V V V M M M M M
499	Miat	D D D D D D D D D D D D D D D D D D D M V V V V V V V V V V V V V V I I V V V V M M W M M M V V V V V V M M M W W W M W W M M W M M M M M M M M M M M M
500	Sez6l	I I I I I I I I I I I I I I I I I M M M M M M M M M M W W W W W W W W W W W W W W W W W W W W W M M M M V M V V M M M V M M V M V M M W D D W M V V M
501	Atp2a2	I I I I I I I I I I I I I I I I I M M M M M M M M M W W W W W M M V M M V M M M W W W W W W W W W M M W M M W M W W M W M W W M M M V M M V M
502	Cdk2ap1	D D D D D D D D D D D M W W M M M W M M W M M W M M V V V V V V V V V V V V V V V V V M W M W M W M M M V M M V M M M M V M M M M W W M V V M W
503	Ubc	I I I I I I I I I I I I I I I I I I I D I D I D I D I D D D D D D D W W W W W W W W W W W M V M V M V V V M M V M W M W M M W M V M M M W M M W M W W W W M W M V V
504	Auts2	I I I I I I I I I I I I I I I I I D I D M M W W W W W W W W W M W W W M M W M W M M V V V V V V V V V M M M W W W W W M W M M V M V M W W W W W W W M M M V V D D
505	Pdgfa	I I I I I I I I I I I I M W W W W M M W W M W M M W W M W W W M M M M M M M M W M W W W M W M M V M M W W W M M M M M V M V M V V V M V V M
506	Ttyh3	I I I I I I I I I I I I I I I I I I I I I I I I I I I I I I I I I I I I I D W W W W W W W W W W W W W W W W W W W W W W W W W W W W W W W W W W W M M W W M W W M V V V V V M M M W W M
507	Mmd2	I I I I I I I I I I I I I I I I I I I I I I I I I I I I I I I I I I I I I M W W W W W W W W W W W W W W W W W W W W W W D D D D D W W W W W W W W W W M M M W M M M M V M M M M
508	Actb	I I I I I I I I I I I I I I I I I I I I I I I I I I I I I I I I I I I I I I I I M W W W W W W W W W W W W W W W W W W W W W W W W W W W W W W W W W W W W W W W W M M M M M M M M M
509	2210019I11Rik	I I I I I I I I I I I I I I I I I I D M M M M M M M M W M M V M V V M V M M M W W W W W W W W W W W W W W W W W W M M M W M M W M M M M M M M M
510	Slc7a1	I I I I I I I I I I I I I I I I I M V V V M M W W M W W M W W W W W W W W W W W W W M W M W W W M W W M V V V V M M M M M M M W W M V M M M M M V V V D D D
511	Sri	I I I I I I I I I I I M W W W M M W W W W M W M W W W M W W M W M M M M M M V M M M V M M M M M M M V M M M M M M M M M M M M M
512	Pclo	D D D D D D D D D D D D D D I D I D I D I D I D I I I I I I I V M M M M M M W M M M M V V V V V V V V V V V V V V V V M W W M W W W W W W M W W M M M M V V V M W D
513	Psmc2	D D D D D D D D D D D D D D D D D D D M V V V V V V V V V V V V V V V V V V V V V M M M W M M W M M M M V M M W W M M M M M M M M M M V M V M W M M
514	Dpp6	I I I I I I I I I I I I I I I I I M M M M W W W W W W M W M M M M W W W W W M M M M M M M W W W W W W W M V M V M V M M M M M M M M V V V D D D D
515	Drc1	I I I I I I I I I I I I I I I I I D M M M M W W W W W W W W M M W W W W W W W W W W W W W W W W W W W M M V V V V M V V V V V M V M M M M M M M M V M M M M
516	Kcnk3	I I I I I I I I I I I I I I I I I I D I D I D M W W W W W W W W W W W W W W W W W W W W W W W W W W W W W W W W W M M M M M W M V V V M V V V V V V M W W W M I I I I I I I I I I I
517	Atraid	I I I I I I I I I I I I I I I I M V M W M W M W W M W M M M V V M V V M M W W W M M M W W W M W W M W W M W M W W M W W M M M M M M M W M M M
518	Gm1673	I I I I I I I I I I I I I I I M W W W W W W W W W W W W W W W W W M M W W M M M V M M M M M M V V M M M W M M M M M V M V M M V M M M M M W M
519	Lias	I I I I I I I I I I I I I I I M W W W W M M W M M M M W M M M W M M V V V V M M M M M W W W W W W W W W W W W M M M M M V V V M W W W W M M V M M
520	Paics	I I I I I I I I I I I I I I I I I I I I I M W W W W W W W W W W W W W W W M V M V M M W W W W W W W M M M M M M M M M M V M M M M M V M W W M M M W M
521	Parm1	I I I I I I I I I I I I I I I I M M M M W W M W W W M W W W W W W W W W W W W W W W W W W W W W M M M V V V V V V V V V V M M M M M M W M M M M V M M M M
522	Shroom3	I I I I I I I I I I I I I I I M V M M M M M M W W W W W W W W W W W M M M V V M M M W W W W W W W W W W W W M M V M V V M V V M M M V M M M M M W M
523	Mrpl1	I I I I I I I I I I I I I I I I I I I I I I I I I I I I I I I I I I I I I I I I I I I I M W W W W W W W W W W W W W W W W W W W W W W W W W W W W W W W W W W D D D D D D D W W W W M V M M V D
524	Spp1	I I I I I I I I I I I M M M W W W W W W M W W M W M M W M M W M M M M M M M M V M M M M W M W W W M W W W W W W W M M V V V V V V V V V V M M M
525	Ttc28	D D D D D D D D D D D D D M V V V M M V V M V M M V M V M V V M M M M M V V V M M M M M M M M M M M M V M M M M M M M M W M M M
526	Tpst2	D D D D D D D D D M V V V M M V M V M M M M V M M M M M M V V M V M M M M M M W M W M W M W W M W M V M V V V V V M V V M M W W W M V M
527	Rplp0	I I I I I I I I I I I I I I I M W W W W W W W W W W W W W W W W M M W W W W W M W W M M M M V M V V V V V V V M V M M M M M M M M V M M M W M M M W M
528	Cit	I I I I I I I I I I I I I I I I I I M M M M M W W W W W W W W W W W W W W W W W W W W W W M M M V M V M W W W W M M V V M V V V M M M W M M M M V V V V M W W
529	Taok3	I I I I I I I I I I I I I I I M W W W W W W M M W W M W M W W M M W M W W M W W W M W W W M W M W M W W M W M W W W M M V V V V V M M M M M I I I I I I I I
530	Tesc	I I I I I I I I I I I I I I I M W M M W W W M W W W W W W W W W W W W M M V M V V M M M M M W W W W W W M M M M V M M W W W M M V V V V V V M M M M M
531	Med13l	I I I I I I I I I I I I I I I I I D M M M M W W W W M M W M W W W W W W W W W W M M M V V M V V M M M V V M M M M V M M M W W W W W W M M M M M D D
532	Aacs	D D D D D D D D D D D D D D D D D D D D D D D D D D D D D D D D D D D D D D D D D M V V V V V V V V V M M M M V V I I I I I I I I I I I V V V V V V V V V M V V V V V V V V V V M M M
533	Gbas	I I I I I I I I I I I I I I I I M W W W W W W W W W W M M W M M W W W W W W M M M W W W W M M V V M V V V V V V M V M M W W M W W M W M V V V V M W W W M M M
534	Mlxipl	D D D D D D D D D D D D D D D D D D D D D D D D D D D D D D D D D D D D D D D D D D D D D D M V V V V V V V V V V V V V I I I I I I I I I I I I I I I I I I I I I I I I V V V V V V V V V M M M
535	Fscn1	D D D D D D D D D D D D D D M V V M M V V M V M M M V V M M V V V V V V M M M M M M M M V M V M V M M M V M M M M W M W W M W W M M V V M
536	Pdx1	I I I I I I I I I I I I I I M V M W W M W W W W W W W W M W W W W W W W W W W W M V V V V V V V V M W M W M M M M M M M M M M M M M M M M M W W M V V
537	Sgce	I I I I I I I I I I I I I I M W W M M W W W M W W M M V V V V V V V V V V M V V V V V M V M V M V V M V M M W W W W W W M W W M W W W W W M W W W W W W W W W W W W W W
538	Pon3	I I I I I I I I I I I I I I I I I I I I I I I M M M M M M M M M M W W W W W M W W W W W W W W W W W W W W W W W W W W W W M V V M V V M V V M V M W M W W W W M V V
539	Pon2	I I I I I I I I I I I I I I M W M M W W W W M W W W W W W M W M W M M M W M M M V V V V V V V V V V M W M W W W W W W W M M W M V M V M M W W D W W M W I I I
540	Ica1	I I I I I I I I I I I I I I I I I M W W W W W W M M W M M W W W W W W W W W W W W W W M W M M M M M M V M V V M V M M M M M M M V M M M W M M M V
541	Fam3c	I I I I I I I I I I I I I I M W W W W W M M W M M M M W M W W W W W W W W W M W M W W M M M M M V V V M M W M W M M M M M M V V M V V V M M W M
542	Pax4	D D D D D D D D D D D D D D D D D D D M W W M V M M M M M V V V V V V V V V V V V V V V V M M M M V M M M V V V V M M M M M M M M M M M M M W M
543	E330009J07Rik	I I I I I I I I I I I I I I I I I M V V M M W W W W W W W W W W W W W W W W W M M W M W M W W M W W M M M V V V V V V V V V V V V V M V M M W W W W W W W M M M W W W
544	Ezh2	I I I I I I I I I I I I I I I I I I I I I I I I I I I I I I I I I I I I M W W W W W W W W W W W D D D D D D D W W W W W W W W W W W W W W W W W W W W M M V M M M V M V M M M W M
545	Pdia4	I I I I I I I I I I I I I I I I M M M W W W W W W W W W W W M M M M M M M M M V M M V M M V M M W W M W W W W W W M M M M M M M M M M M M
546	Tmem176b	I I I I I I I I I I I I I I I I I I I I I I I I I I I I I I I I I I I I I M W W W W W W W W W W W W W W W W W W W W D D D D W W W W W W W W W W W W M M M M M M V M W W M M M M
547	Nod1	I I I I I I I I I I I I I I I I D I D I D I D D D D D D D D D D D D D D D W W W W W W W W M M W M M M V M V V M M V V V V V V V V V V V V M M W W M W W W M W W W M M M V
548	Crhr2	I I I I I I I I I I I I I I I I I I M M M M W W W W W W W W W W W W W W W W W W W W W W W W W W W W W M M M V V V M V V V V V V V M M V M M M M M V M M M W W W I I
549	Nt5c3	I I I I I I I I I I I I I I I I M W W W W W W W W W W W W W W W W W W W W W W W W W M M M M V V V V V V V V M M M M M V M M M M W M W M W W M M W W M I I I I I I
550	Nap1l5	I I I I I I I I I I I I I I I I I I M M M M M M M M M W W W W W W W W W W W W W W W W W M V M M M M M V M W M M M M M W M M M W M M M M V M W
551	Hpgds	I I I I I I I I I I I I I I I I I I M M M M M M M M M M M M M W W W W W W W W W W W W W W W W W W M M M M M M M M M M W M M V M M M M I D M
552	Gadd45a	I I I I I I I I I I I I I I I I I I I I I I I I I I I I I I I I I I I I I I I M W W W W W W W W W W W W D D D D D D D D D D D D D D D D D D D D D D W W W W W M M M M M W M V M W M V
553	Tmsb10	I I I I I I I I I I I I I I I I I I I I I I I I I I I I I I I I I M W W W W W W W W W W W W W W W W W W W W W W W W W W W W W W W W M M M M M W M M M M M M M M M M M
554	Tet3	I I I I I I I I I I I I I I I I I I I I I I I I I I I I I I I I I I I I I I I D I D I D M M M M M M W W W W W W W W W W W W W W M W W M W W W W W W M W W W W W W W W W W W W W W W W
555	Anxa4	I I I I I I I I I I I I I I I M M M M W W W M W M M M M W M M M W W W W W W W W W M M M W M M M M M M M M M M M M M M M M M M M M
556	Rab7	D D D D D D D D D D D D D D D D D D D D D D D D D D D D D D D D D D D D D D M W W W W W M V M V V V V V V V V M M M V V V I I I I I I I I I I I I V V V V V V M V V V V V V V V V V V V V
557	Sec61a1	I I I I I I I I I I I I I I I I I I I M V V V V V V V V V V M M W W W W W W W W W W W W W W W W W W W W W W W W W W W W W W W W W W W W W W W W M M V M V V V V V V M V V V V M M M
558	Ghrl	I I I I I I I I I I I I I I I I I I I D I D M M M M M M M M M M M M M M M M W W M M V M M M W W W W W W M V V M W W M W W W W W W W W W W W M M V D
559	Gapdh	I I I I I I I I I I I I I I M W W W W W W W W W W W M M W W M W M M M M M M M W M M W M M M M V V M V M V M V M W W W W M V M M M M M M M M
560	Cd9	I I I I I I I I I I I I I I I M W W W W W W M M M M W W W W W W W W W W W M V M M M V V V V V M M M M M W M W M M V M M M M M M M W M M V M D D D
561	Ccnd2	I I I I I I I I I I I I I M W W W W W W W W M M W M M M V M M W W W W W W W W W W W M M V M M V V V V V M V M M W M M M M M M M M M M M M M M
562	BC048546	I I I I I I I I I I I I I I I I I M M M M M W W W W W M W M M W W W W W W W W W W W W W W W W W W M M M V V V V V V M V M M M M M M M M V M M W M M M
563	Eps8	I I I I I I I I I I I I I I I I I I D M M M M M M M M V M M V M W W W W W W W W W W M M W M W W W W M W W W W D D D D D W M M M V M V V V M V V V M M V D D
564	Peg10	I I I I I I I I I I I I I I I I M M M V V V V V M W M W M M W W W W W W W W W W W W W W W W M V M M W M W W W M M M M M V M M M M V M M I D V V V D D D D D
565	Ppp1r9a	I I I I I I I I I I I I I I I I M W W W W W M M W W W W W W M W W M M W W W W W W W W W W W W M M M M V V V V V V V V M V V M V M V M M V V M W W M W W D W W M V V
566	Asb4	I I I I I I I I I I I I I I I I I I M M M W W W W W W W M W W M M M M W M M M M W W W W W W M W M W M M M M M M M M M V M M M W M M M W M I
567	C1galt1	I I I I I I I I I I I I I I I I I I I D I D I D M W W W W W W W D D D D W W W W W W W W W W W W W W W W W W W W W W M M V V V V V V V V V V V V V V V V M W W W W W M V V V V M M M M
568	Nxph1	I I I I I I I I I I I I I I I I I M M M M W W W M W M W M M W M M M V M V M W M M M W W M W W M W W M W M M V M V M V M M W W W W W W D W W W W I I I
569	Foxp2	I I I I I I I I I I I I I I I I I I I I M W W W W W W W W W W W W W W W W W W W W W W W W W W W W W W M M M M M V V V V V V M M M W W M M V V V M M V V M M V M M M
570	Tes	I I I I I I I I I I I I I I I I I I I I I I I I I I I I I I I I I I I I I I I I I I I I M W W W W W W W W W W W W W W W W W W W W W W W W W W W W W W W D D D D D D W W W W W W M M W M M M
571	Ptprz1	I I I I I I I I I I I I I I I I I I M M M M M M M M M M M M M W W W W W W W W W W W W W W W W W W W M M M M M M W M V M W M W W M M V V V M M V V D
572	Arf5	I I I I I I I I I I I I I I I I I I I I I I I I I I D I D I D I D M M W W W W M M M M M M M M W W W M M M M M W W M W M W W W W W W M W M M M D D D D D D D D
573	Npy	I I I I I I I I I I I I I I I I I I M M M M M M M W W M W M M W M M M M W W W W W W W W W M V M W M W M W M W W M W M M M M V M M M W M M M
574	Mpp6	I I I I I I I I I I I I I I I I I I M V V V V V V M M V M M V V V V V V V V V V V V M W W M M M M M W W W W W W W W W W W W M V D D D D D D D D D D D D D D D D D D D D D D D D
575	Gars	D D D D D D D D D D D D D D D D D D D D D D D D D D D D D D D D D M V V V V V V V V V V V V V I I I I I I I I I I I I I V V V V V V V V M M V M M V M V V M M W W W W M M M W M
576	Fkbp9	I I I I I I I I I I I I I I M W W W W W M M W W M W M W W W M W M W M W M W M W M W W W M W W M V V V V V V V V M M M M M W M V M M M M M M M W M
577	Gng12	D D D D D D D D D D D D D D D D D D D D D D D D D D D D D D D D D D D D D D D D D D D M V V V V V V V V V V V V V V V I I I I I I I I I I I I I I I I I I I I I I I V V V V V M M M M M M
578	Nagk	I I I I I I I I I I I I I I I M W W W W W W W W W W W M M W M M W M M M V V V M V M V M M M W W W W W W W W W M M M M M M M M M M M M V V M M M
579	Rpn1	I I I I I I I I I I I I I I I I M M M M M M M M M W W W W W W W W W W W W W W W W W W W W W W W M M M M V V V V M V V M M V M M M M M M W M V M M M
580	Slc6a6	I I I I I I I I I I I I I I I M W W M M W M W M M M W W W W D D D D D D W W W W W M M W M W W W W W M M M V M M V M M M M V V V V V M V M V V M M M M
581	Itpr1	I I I I I I I I I I I I I I I I I I I D D D D W W W W W W W W W W W W W W W W W W M M M M M M M M W W W W W M V V M V V V V V M V V V M M V V V M W M M M M D D D D
582	Jagn1	I I I I I I I I I I I I I I I I I M M M M M M W W W W W W W W W W W W W M M M M V M M M W W W W W W W W M V M V M M M M M M M M M M V V M M W M
583	Creld1	I I I I I I I I I I I I I I I I M M M W M W M M W W W W W W W W W W W W W W W W M M M M M M M M M M M M M M V M M V M M M V V M M M W M W M
584	Irak2	I I I I I I I I I I I M W M M W W W M W W M M W M M M W W W W W W W W W M M M V V V V V V V V V V V V M M W M W W W W W W W W W M W M M M M V V V V M M M
585	Lpcat3	I I I I I I I I I I I I I I I I I M V V M M W W W W W W W W W W W W W W W W W W W M V M V M M M M M W W M W M W M M V V V V M W M M M M V M M W M M W M
586	Tmem238	I I I I I I I I I I I I I I I I I D M M M M W W D D W W W W W W W W W W W W W W W M M V V M V V M V M W M W W W M W M M M M M W W M M V V V M M M V M V V D
587	Zim1	I I I I I I I I I I I I I I I D M M W W W M W W W M W M W W W W W W W W W M M M M W W W W M M M V M V V M V V M V M M M W M W M W M V V V V M M V M W W
588	Peg3	I I I I I I I I I I I I M W W W W M M W W M W M W M M M W M W M M V V V V V M M M W M W W M W M W M M M W M M W M W W W W M M V V V V M M M M
589	Calm3	I I I I I I I I I I I I I I M W W W W W W W M M M M M M M M M M M M M M M M M M M M M W W W M W M W M M W M M M M V M W M W M M M
590	Foxa3	D D D D D D D D D D D M M M W W W W W M M M M M V V I I I I V V V V M M W M M V M V M V M V V M V M M V M M M M M M M M M M M M M M M
591	Vasp	D D D D D D D D D D D D D D D D D D D M W W W W W M V M M V V V V V V V V V V V V V V V V V V V M W M W M M V V V V V V V M M W M M M M M M M M M V M M W M
592	Pld3	I I I I I I I I I I I I I I I M M M W W W W W W W W W M W M M M M W W W W M M M W M M M M M V M M M M M M V M V M V V V V M V M W M W W W D D D D
593	Spint2	D D D D D D D D D D D D D M W W W W W M V M V V V V V V V V V V V V V V V V V V V V V M M W M W W M W W W M M M M V M M M M M M M M W M V V V V M M W W M
594	Aplp1	D D D D D D D D D D D D D D M W W W M M M V M V M V V V V V V V V V V V V V M V M M M V M M M M M M M M M W M M M V V M M M M M W M M M M
595	Ffar2	D D D D D D D D D D D D D D D D D D D D D D D D D D D D D D D D D M V V V V V V V V V V V V V V V V I I I I I I V V V V V V V V M M V M V M V M W W W W M M M V V V M M W W I I I
596	Usf2	I I I I I I I I I I I I I I I I D I D I D M M M M W W W W W W W W W W W W W W W W M M M M M M M W M M W W M W M W M W M W M W M V V V V V V V V V M M M M
597	Gramd1a	I I I I I I I I I I I I I I I I I I I D I D I D I D I D M M M M W W W W W W W W W W M M M M M W W W W W W W M W M V V V V M M M W W M M W M M M V M W M W M
598	Chst8	I I I I I I I I I I I I I I I I I M M M M M M M W W W W W W W W W M M M M W M W W W W W W W M M M M M M M M M M M W M W M V M V V M M M W M
599	Prr12	I I I I I I I I I I I I I I I M W W M M W M W M M M W W W W W W W W W W W W W M M M M M M V V V V V V V V M M W M W W W W W W M W W W W M M M V M V V V M V
600	Prrg2	D D D D D D D D D D D D D D D D D D D D D D D D D D D D D D D D D D D D M V V V V V V V V V V V V V V V I I I I I I I I I I I I I I I I I V V V V V M M M M W M M M M M M M M
601	Rps11	I I I I I I I I I I I I I I I I I M M M M W W W M W M W M M M W W W W W M W W W W M W M M M M M M M W M M M M M M M W M M M M M W M V M
602	Sult2b1	I I I I I I I I I I I I I I I I I I I I I I I I I I I I I I I I I I I I I I I I I I M W W W W W W W W W W W W W D D D D D D D D D D D D D D D D D D D D D D D W W W W W W M M M M M M M
603	Cyth2	D D D D D D D D D D D D D D D M W W W W W W M M M M V V M V M V V V V V V V V V V V V V V V V V V M V M V M V M M W W W W W M M V V M M M W M M M V V M W M
604	Abcc8	I I I I I I I I I I I I I I I I I I M M M W W W W W W W W M W W M W M M W W W W W W W W W W W W W W M M V V V V V M V V M M M V M M M M M M M W M M M M
605	Ush1c	I I I I I I I I I I I I I I I I M W W W W W W W W W W W W W W M M W W M W W M W W W W W W M M V V V V V V V V M M M M M M M W M M M M M W M V V M V M W M
606	Arrdc4	I I I I I I I I I I I I I I I M V M W W W W W W W W W W M M W W W W W W W W W W M M M V M V V M V M V M V M M M W M M W M M V V V V M W W W W M M M M M
607	Mctp2	I I I I I I I I I I I I I I I I I I I M M M M W M W M W M M M M M M W W W W W W W W W W W W W W W W W M M M M M M M M M W M W M M V V V I D M M M
608	Chd2	I I I I I I I I I I I I I I I I I I I I I I I I M W W W W W W W W W W W W M M M V V V V V V V M V V M V V M V V V M W W W W W W W W M W W W W W W W W W W W W W W W W W M W M M
609	St8sia2	I I I I I I I I I I I I I I I I M V M M W W W W W W W M W M W W W W W W W W W W W W W M M M M M V M V M V M M V M M M M M M M M M M M M M M M
610	Anpep	I I I I I I I I I I I I M W W W W W W W W W M M W M M M V V M V V M V M M V M V M M W M M M W M W M W M M V V V V V M M M W W W W W W W W W W M M M
611	Idh2	I I I I I I I I I I I I I I I I I M W W W W W W W W W W W W W W M M M M M W M W W M W M M M W M M M M W M M W M M V V V V V V M W M W W M M V M M M
612	Iqgap1	I I I I I I I I I I I I I I I I I M W M M W M M M V M V M M M W W W W W W W W W W W W W W W M M M W M W M M M W M M W M W W M W W M V V V V V M M M V
613	Homer2	I I I I I I I I I I I I I I I I I I I I I I I I I I I I I M W W W W W W W W W W W W W W W W W W W W W W W W W W W W W W W M M M V M V M M M M M M M M W W W M M V V V M
614	Hdgfrp3	I I I I I I I I I I I I I I I I D V V M W M W W M W W M M W M W W W W W W W W W W W M M M M M M W M M W M M M M M M M M M M M V V M M M M M
615	Apbb1	I I I I I I I I I I I I I I I I I M W W W W W W W W W W W W W W W M M W M M W W W W W M W M W M M M V V M V V M V M V M M M M V M M M M M V M M W W M
616	St5	I I I I I I I I I I I I I I I M W W W W W W M M W W W M W M M M M V V V V V V V V V V V V M M W W W W W W W W W W W W W W W M V M W W M M M V V M M W M M W W M
617	Galnt18	I I I I I I I I I I I I I I I I I D M M M M W W W W W M M M M W W W W W W M M M M W M V V V V M M W W W W M V M W W W W W W M M W W W M M V V V V M M M
618	Gde1	I I I I I I I I I I I I I I I I M W W W W W W W W W W W W W W W W W M M W W M W W M M M V V V V V V V V M M M M W W M M W M M M W M W W W W W W W W I I I I I I I I I
619	Gga2	I I I I I I I I I I I I I I I I I I I I I I I I I I M M M M M M M M M M M M M M W W W W W W M M M M W W W W W M W W W W W W W W W W M W M W W W M W M M
620	Oat	I I I I I I I I I I I I I I M W W W W W W W W W W M M W M M W M M M V M V M M W W W W W W M M M V V V V V V M W M W M W M W M W M M V M M M M M M
621	Ifitm2	I I I I I I I I I I I I I I I I I M M M M M M M M M M M M M M W W W W W W W W W W W W W W W W W W M M M V M M M M M M M M M M M W M M M V
622	Sct	D D D D D D D D D D D D D D D D D D D D D I D I D I D I D I D I I I I I I I V V M W W W M M V V V V V V V V V V V M M V M V M V V M V M M M V M V M M W W M M M W M
623	H19	I I I I I I I I I I I I I I M M M W W W W W M W W M W M W M W M W W M W M W M M M M W M M M M M W M M M M M M M W M M V M V M V M M M
624	Ins2	I I I I I I I I I I I I I I I I I I M V V V V M M W W W W W W W W W W W M W W M W W W W M M V M M M M W W W W W W W M M M M M V M M M V M M W M M M M
625	Rps5	I I I I I I I I I I I I I I I I M M M W W W W W W W W W W W W M W W W W W W W W M W W W W W M M M V V V V V V V V V V M W M M M M M M M M M M M M M M M
626	Ech1	I I I I I I I I I I I I I I I I M W W W W W W W W W W M M W W M W W W W W M W W M W M M W M M M M V M M M W W W M V V V M V V M M M M M V M W M V V M
627	Ppp1r14a	I I I I I I I I I I I I I I I I I I I I I I I I I I I I I I I I I I I I I I I I M W W W W W W W W W W W W D D D D D D D D D D D D D D D D D D D D D D D W W W W M M M M M M W M M M
628	Clip3	I I I I I I I I I I I I I I I I I I I I I D I D I D I D D D D D D D W W W W W W W W W W W W W M V M W M W M W W W W M W W M W M V V V V V V V V V M M W M W M M M M M M
629	Prodh2	I I I I I I I I I I I I I I I I I I I I I I I I I I I I I I I I I I I M W W W W W W W W W W W W W W D D D D D D D D D W W W W W W W W W W W W W M M M V V V V V V M M M M M D D D D D
630	Tead2	I I I I I I I I I I I I I I I I I I I I I I I I I I I I I I I M W W W W W W W W W W W W W W W W W W W W W W W W W W W W W W M M M M M W M M M M M M M M M V M W M M
631	Vimp	I I I I I I I I I I I I I I I M V V V M W W W W W W W W W M M M M V M M V V M V V M V V M M V M W W W W W W W W W W W W W W W W W M M W M W W M V V M M D W I I I
632	Igf1r	I I I I I I I I I I I I I I I M W W W W W W W W W W W W W W W W W W M M W M M M M M V M M V M M M M M W M M M M M M W W M M M V V V V V M M M M
633	Isg20	I I I I I I I I I I I I I I I I I I I D M M M M M M W W W W W W W W D D D W W W W W W W W M M M V M V V M V M M M V M M W W W W M V M M M W M M M M M
634	Abhd2	I I I I I I I I I I I I I I I I I I I I I I I I I I I D D D D W W W W W W W W W W W W W W W W W W M V M M M W W W W M M M M M V M M W W W W W M M M M M M M V V M
635	Mesdc2	I I I I I I I I I I I I I M W W W W W M M W M M M V M V V M V V V M V M M W W W W W W W W W W M M M V V M M M W M W W W W M W W W W M M W W M V V V V V M
636	Pde3b	I I I I I I I I I I I I I I I I M V V M W M M M M M M M W W W W M M M V M V M M W W W W W W W W W W W W W W W M W M M M M M M W W W M M W M I I I I I
637	Nucb2	I I I I I I I I I I I I I I I M W W W W M M W W W M M M W W W W W W W W W W W W W M M M M M W W M V V V V V V V V V V M M M M W M M W M W M M M M M M
638	Sbk1	I I I I I I I I I I I I I I I I I I I I M W W W W W W W W W W W W W W W W W W W W W M M M V M M M M M V V M W W W W M M M M M V M V V M V V M W M W M M M W
639	Inpp5f	I I I I I I I I I I I I I I I I M V M W M W W M M W W W W W W W W W W W W M M M M W M V V V V V V V V V V M W M M W W M M M M V M W W W M M M W W W M D D D
640	Plekha1	I I I I I I I I I I I I I I I M W W W W W W W M M M M V V V V V V V M V M W W W W W W W W W W W W M M M M W W W W M M W M M M M W M M M V M V I V M W W M
641	Glrx3	I I I I I I I I I I I I I I I I I I I I I I I I I I I I I I I I I I I I I I M W W W W W W W W W W W W W W W W W W W W W D D D D D D D D D D W W W W W W W M M M M M M W M M M V M
642	Tssc4	I I I I I I I I I I I I I I I I I I I I I I M M M M M M M M W W W W W W W W W W W W W W W W W M M M M M M M M W W M M W W M M W M W M M M V M M M
643	Fam155a	I I I I I I I I I I I I I I I I I M M M M M W W W W W W W W W W W W W W W W W W W W W W M M W W M M W M M M V V V V V V M M M V M M M W M V V V M M M M W
644	Bag4	I I I I I I I I I I I I I I I I I M M M W M W W M M M W W W W M M M M W M M M V M V V M M W W W W W W W W W W W M V M M W M M W M M V V V M W W W M
645	Rbpms	I I I I I I I I I I I I I I I I M W W W W W W M M W W W M W W W M W W M M W W W W W W W M M M V M V V M V M V M V M M M M M V M M M M V M M W W M W
646	Tenm3	I I I I I I I I I I I I I I I I M W W W W W W W W W W W W W W W W W W W W W W W W W W W W W W W W W W W W W W W W W W W W M M M W W I I I I I I I I I I I I I I I I I I I I I I I I I I I I I I I I I I I I
647	Cpe	D D D D D D D D D D D D D D D D D D D D D D D D D D D D D D D D D D M V V V V V V V V V V V V V V V V I I I I I I I I I I I V V V V V V V M M M M M M M M M M M V V V M W W W
648	Msmo1	I I I I I I I I I I I I I I I I M V V V V V V V M W M W W W W M W W W W W W W M W M M W M M W M W W W M W W W M M W M M M W M M W M M V M M M M M M
649	Rpl18a	I I I I I I I I I I I I I I I M M M W W W W W W W W W W W W W M W W W M W W W W W W W W W W M V V V V V V V V V V V V V M W M M M M W M M M M M M M M M M M
650	Tecr	I I I I I I I I I I I I I I I I I I I I I I I I I I I I I I I I I I I I I I I M W W W W W W W W W W W W W W W W W D D D D D D D D D D D D D D D D D D W W W W M M M M M M W W M M V V
651	Calr	I I I I I I I I I I I I I I I I I I I I I I I I I I I I I I I M W W W W W W W W W W W W W W D D D D D D D D D W W W W W W W M M W M M M M M M V V M W W M M M M M M M
652	Vps35	I I I I I I I I I I I I I I I I M W W W W W W W W M M W M M V M M M W W W W W M M M M M W M W W W W M M M V V V M V V M M M V M M W W W W M M M M
653	Itfg1	I I I I I I I I I I I I I I I I I I I I M M M W W W W W W W W W W W W W W W W W W W M M M W M M W W W M V M M M M M M M M V V M V M M M M M W M M M
654	Tox3	D D D D D D D D D D D D M V V M M V M V M M M V V V V V M M M M M V M M M M M M M M M M M M V V M M M M M M M M M M M M M M
655	Kifc3	I I I I I I I I I I I M W W W M M W W M M W M M M M M M M M V V V V M M M W W W W W W W W W W W W M M V M V M M M M M M M M M V M M M M
656	Cotl1	D D D D D D D D D D D D D D D D M W M M V M V M V M M M V V V V V V V V V V V V M V M M M M M M M M V M M M M M M M M W M M M M V M M M
657	Galns	I I I I I I I I I I I I I I I I I I I I I I I I I I I I I I I I I I I I I I D I D I D M M M M M W W W W W W W W W M M M W W W W W W W W W W W M W W W W W W W W W W M W W W W W W W
658	Mcf2l	I I I I I I I I I I I I I I I I I D M M M M W W M M M V V M V V V M V V V V M V M V M V M W W W W W W M V M M W W W W W W W W W W W W W W W W W W W W W M M M M
659	Mboat4	I I I I I I I I I I I I I I I I I D M M M M W W W W W W W W W W W W W W W W M M M M M M M M V M M V M V M M W W W W W W M V M M M M V V V M M M W M
660	Mfhas1	I I I I I I I I I I I I I I I I I I M M M M W W W W W W W W W W W W W W W W W M W M M M M M M M V M V M W W W W W W W M M V M V M M V V V V M M V V M W W W
661	6430573F11Rik	I I I I I I I I I I I I I I I I I I I D M M M M M M M M M M M M W M M V M M M D D D D W W W W W W W W W W W W W W W W W W W W M I D I D M M V V V V V V M M
662	Tusc3	I I I I I I I I I I I I I I I M M M W W W W W W W W W W W W W W W W W W W M W W M M V V V V V V V V M M W M M M M M M M M M M M M M M W M M M M M
663	Slc7a2	D D D D D D D D D D D D D D D D D D D D D D D D D D D D D D D D D D D D D D D D D D D D D D D I D I I I I I I I I I D I D I I I I V V V V V V V V V V V V V V V V V V V V V V V V V V V V V V V I I I I
664	Acsl1	I I I I I I I I I I I I I I I I M W W W W W W W M M M M M W W W W W W W W W M M V M M M M V V V M M M M V M M V M M V M M M M W W W W W W M W M M
665	Spock3	I I I I I I I I I I I I I I I M M M W W W W W W W W W W W W W W W W W M W M M V V V V V V V V V V V M V M M W W W W W W W W W M M M M M M M W M V M M V V M W W
666	Cope	D D D D D D D D D D D D D D D D D D D D D D D D D D D D D D D D D D D D D D D D D D D D D D D I D I I I I I I I I I D I D I I I I V V V V V V V V V V V V V V V V V V V V V V V V V V V V I I I I I I I
667	Isyna1	I I I I I I I I I I I I I I M W W W W M M W M M M M V M W W W W W W W W W W W W W W W W W W W M M V V V M V V V V M V M V M M V M M V M M M W W M M M M
668	Tbc1d9	D D D D D D D D D D D D D D D D D D D D M V V V V V V V V V V V V V V V V V V V V M M M V M M M M V M M W M M M W M M M M M M M W M M V M M M M M
669	Syce2	I I I I I I I I I I I I I I I I I I I I I I I I M M M W W W W W W W M M M V V M V V M V V M W W W M M V M V M V M W W W W D D D D D W W W W W W W W W W W W W W M M M
670	Orc6	I I I I I I I I I I I I I I I I I M V V V V V V V V M M M W M W M W M M M M M M M M M W M W W W W W W W W W W W W W W W W W W W W W W M M V V M I D M W M M
671	Gm2694	I I I I I I I I I I I I I I I I I M M M M M M W W W W W W M M M W W W W W W W W W W W W W W W W W M M M V M V V V M M V M M W M W M M V V V V M V V V D D D D
672	Gnao1	D D D D D D D D D D D D D D D D D D D D D D D D D D D D D D D D D D D D D D D D D M V V V V V V V V V V V V V V I I I I I I I I I I I I I I I I I I I I I I V V V V M M M V M V M M W M
673	Herpud1	I I I I I I I I I I I I I I M W W W W M M W W W W M W M W M M W M M M M M V M M M M M W W W W W M M M M M M V M M M M M W W M V V M M M
674	Cbfb	I I I I I I I I I I I I I I I I I I I M M M M W W W W W W W W M M M M M W W W W W W W W W W W W M W M M M M M M M M M V V M W M W M M V V M W W W I I I
675	Nfat5	I I I I I I I I I I I I I I I I I M W M M W W M M M M V V V V V V M V V M W W W W W W M W W W W W W W W M W W W M W W M W M W M W M M M M V V M M M M W W
676	Vat1l	I I I I I I I I I I I I I I I I M M M M M M W W W W W W W W W W W W W W W W W M M M V M M V M V M V M V M V V V V V V V V V V M V M W W W W W W W W W W M W D D D D
677	Bco1	I I I I I I I I I I I I I I I I I I I I I I I I I I I I I I D M M M M M M M M M V V V M V V V M M M W W W W W W W W W W W M W D D D D D D D D D D D D D D D D D D D D D D D
678	Necab2	D D D D D D D D D D D D D D D D D D D D D D D D D D D D D D D D D D D D M M M V V V M M V M M W W M W M M V V V I I I I I I I I I I I V V V V V V V M V V V V V V V V V V V V V V
679	Trappc2l	D D D D D D D D D D D D D D D D D D D D D D D D D D D D D D D D D D D D D D D D D D D M V V V V V V V V V V V V V V V I I I I I I I I I I I I I I I I I I I I I I V V V V V V V M M M M W M
680	Tubb3	D D D D D D D D D D D D D D D D M V V V V V V V V V V V V V V V M M V M V M M M W M M W M W W M M V V V V M M M M W M M M M M M M M M V M M W M
681	Pard3	I I I I I I I I I I I I I I I I I I I I I I I I I I I I I M W W W W W W W W W W W D D D D D D W W W W W W W W W W M M M M V M V M M M V M M M W W W W M M M M M W M
682	Nrp1	I I I I I I I I I I I I I I M W W W W W W W W W W M M W W W W M W W M W W M M W M M V V V V M M M M M M W W W W W W M W W W W M M V V V V V V V V V V V V V V D D D
683	Cep126	I I I I I I I I I I I I I I I I I I I M W W W W W W W W W W W W W W M M M M V M M W W W W W M V V V V V V V M W W W W W W W M M V M M M M M M M W W W W M V V M
684	Stt3a	I I I I I I I I I I I I I I I I I M M M M W W W W M W W W W W W W W W W W W W W W W W W W M M M M M W M M M V V V V V V V V V V V M W W M V V M W W W M M M W M
685	Ncam1	I I I I I I I I I I I I I I I I I M M M M W W W W W M M V V M M M M M W W W W W W W M M M M M W M W W M W M W M W M W M M M W M M V M V V M W W
686	Acat1	I I I I I I I I I I I I I M W W W M M W W M W M M V M W W W W W W W W M M M M W W M W W W W M M M M V V V V V M M M M M M M M M M V M M M M
687	Cib2	D D D D D D D D D D D D D D D D D D D D D D D D M M M M V V V V V V V V M W W M W M M W W M W M W M W W W M M V M V V M V V V V V V V V V V M V I I I I I I I I I I I I
688	Lingo1	D D D D D D D D D D D D D D M M M V V M V M V M M W W M M M M M V M V V V M V V V V V M V V M M M M M M M M M V M M V M M M M W W M V M
689	Tpm1	I I I I I I I I I I I I I M W W W W W M M W W M W M W M W W W M W M W M W M W M W M W W M W W M M M V M V M M M V M M M V V V V V V M W M V M W M
690	Eef1a1	I I I I I I I I I I I I I I I M M M M W W W W W W W W M M M V V V V V V M W W W W W W W W W W W M M M M V M M W M M W M M W M M M W W M V V M M M M
691	Filip1	I I I I I I I I I I I I I I I I I I M M M M M M M M M M W W W W W W W W W W W W W M M M M W M W M M W M W M W M W M M W M W W W M M M V V V V M V
692	Spsb4	I I I I I I I I I I I I I I I I I I I I I I I I I I I I M W W W W W W W W W W W W W W W W W W W W W W W W W W W W W W W W M M M M M M V M V M V V M V V M M W M W M M M
693	Mras	I I I I I I I I I I I I I I I I I I D I D M M M W W W W W W W W W W W W W W W W W W W W W W W W W M M W M M M M V M V M V M V M V M M M V V V V M M W M M M V
694	Gnai2	I I I I I I I I I I I I I I I M W W M M W W W W W W W W W W W M V V V V V M V M M W W W W W W W M V M M M M W M M M M M M M M V V M V V M M W W W W M W
695	Klhdc8b	I I I I I I I I I I I I I I I I I M W W W W W W W W W W W W W W M M W W M W W M W W M M M M M M M V M V M M M M M M M M M M M V M V M M W M M
696	Rbms3	I I I I I I I I I I M W W W W W W W M M W M W M W M W W W M M M M M V M M M W M M M V V V V V V M M W M W W W W M W W W M M V V V V V V V V M W W W M
697	Cck	D D D D D D D D D D D D D D D D D D D D M V V V V V V V V V V V V V V V V V V V V V M M M M M M W M M M M V M M W M M M M M M M M M M M M W M V M
698	Higd1a	I I I I I I I I I I I I I I I I M V M M M M W W M W W W W W W W W W W W W W W W M M M M M M M M M M V M M V V M W W W M M M M M M M I D M M M
699	Sesn3	I I I I I I I I I I I I I I I I I M M M M W W W W W W M W W W W W D D D W W W W W M V M V V M M M M W W W M M V M M M V M M M M M M M W M M V M M
700	Gm16124	I I I I I I I I I I I I I I I I I I M M M W W M W W M M V V V V V V V M V M M W W W W M M W M W W W W W W W W W W W W W W W W W M M M V M M M M W M M M M
701	Hexa	I I I I I I I I I I I I I I I I I I I M W W W W W W W W W W W W W D D W W W W W W W M M W M M M M V V V V V M W M W M M W M M M V M M M M M V M M M M M
702	Ppib	D D D D D D D D D D D D D D D D D M M M M M M V M M M V V V M W M W M M V V V V V V V V V V V V V V M V V M M M M M M M M M M M M W M M M M
703	Bnip2	I I I I I I I I I I I I I I I I I I I I I I I I I I I I I I I I I I I I M W W W W W W W W W W W W D D D D D D D D D D W W W W W W W M M W W M W W M W M M W M M W W M M V M M
704	Rab27a	I I I I I I I I I I I I I I I I I I M W W W W W W W W W W W W W W W W W W W W W W W W W W W W W W W W W W M M M W M M M M W W M M V V V M M M V V V I I I I I I I I I I I I I I I I I I I I I I I I I I I I I I I I I I I I I I I I I I I I I I I I I
705	Amotl2	I I I I I I I I I I I I I I I I I I I I I I I I I I I I I I I M W W W W W W W W W W W W W W W W W W W W W W W W W W W W W W W M M M M M M M M M M M V M V M W W W W M V V
706	Dalrd3	I I I I I I I I I I I I I I I I I M W W W W W W W W W W W W W W W W W W W W M M M M M M W W W W W W W W W M M V M V M V V V V V V V M V M M W M M M V M M V V M
707	Smarcc1	I I I I I I I I I I I I I I I I I I I I I I I I I I I I I M W W W W W W W W W W W W W W W W W W W W W W W W W W W W W W W W W W M M V V V V M M M M M M W M M V V M M M M
708	Entpd3	I I I I I I I I I I I I I I I I I I M M M M W M W W W M W M M M W W W W W W W W W W W W W W W W W M M V M V M V V M M M M M M W M M M M V M M M M
709	PISD	I I I I I I I I I I I I I I I I I M M M M W W W W W W W W M W W W W W W W W W W W W W W W W W W M M V M V M M M V M M M V V V V V V M V M M M W M I D V M M W
710	Plp2	I I I I I I I I I I I I I M W W W W W W M M W W M M M M M M W W W W M W M M M M W W W W W M M V M V M M M V M M M M M V V M M V M M M W M
711	Bcor	I I I I I I I I I I I I I I I M M M M W W M M M W W W W W W W W W W W W M M M M W M M M M M M M W M M M M M M M M V M M V M M M W M M
712	Maob	I I I I I I I I I I I I I I I I I M M M V V V V V V V V M M M W W W W W W W W W W W W W W W W W W W W W W W W W W W W M M V M M V M M V M M M M W M V M M M M
713	Syn1	I I I I I I I I I I I I I I I I I M M M M M M M M M M M M M W W W W W W W W W W W W W W W W W W W W W M V M V M M M M M M M M M M V V M M M M
714	Klhl13	I I I I I I I I I I I I I I I I I M V M W W W W W W W W W W W W M W W M W M W W W M M M M M W M M M V V V V V M M V M M M M M W W W W W M M V M M W M
715	Akap17b	I I I I I I I I I I I I I I I I I M V V M M M M W W W W W W W W W W W W W W W W W W W W W M M V M V M M V M M M V M M V M V V V V M W D W W W W W M M M M M
716	Ndufa1	D D D D D D D D D D D D D D D D D D D D D D D D D D D D D D D D D D D D D D D D D D D D D D I D I I I I I I I I I I I I I V V V V V V V V V V V V V V V V V V V V V V V V V V V V I I I I I I I D D D I
717	C1galt1c1	I I I I I I I I I I I I I I I M W W W W W W W W W W W W M M W W W W W W W M W W W M W M M V V V V V M M M V V M V M V M V M M M W W W W W M W W W M M I I I I I I
718	Smarca1	I I I I I I I I I I I I I I I I M W W M M W W W W W W W W W W W W W W M M M V V M M M W W W W W W W M M M M M V V V V M M V M M M V M M M W M M M M
719	Gpc4	I I I I I I I I I I I I I I I M W W W W W W W M M W M W M W M W M M W W W W W W W W W W W W W W M M V V V V V V M V V V M M M V M M M M M M M M M M M
720	BC023829	D D D D D D D D D D D D D D D D D D D D D D D D M V V V V V V V V V V V V V V V I I I V V V V V V M M M M V M M M M M M M W M M M M M M M M M M V M W M
721	Gk	I I I I I I I I I I I I I I I I D W W W W W W W W W W W W M M W W M M W M M M M M M M W W W W M M V M V M V M V V M V V M V V M V V V V V V D D D D D D D D D D D
722	Pdk3	D D D D D D D D D D D D D D D D D D D D D D D D D D D D D D D D D D M M M M M M M M V M M M M V M M M V V V V V V V V V M V V V V I I I I I I I I I I I I I I V V V V V
723	Maged1	I I I I I I I I I I I I I I I M W W W M M W W M M M V V M V V M W W W W W W W W W W W W W W W W M M M V V M V M M M M M M M M M M M M M D M M M
724	Magt1	I I I I I I I I I I I I I I I I M M M W W W W W W W M W M M W M W M W W M W W W M W M M M V V V V V V M M W W W W W M M M M M M M V M W M W M M M
725	2610002M06Rik	I I I I I I I I I I I I I I I I M M M W W W W W W W M M M M M M M M M M M M M M M W W W W W W M M M M V M M W M W M W M M V M M V V D D D D
726	Hmgn5	I I I I I I I I I I I I I I I I I I I I I I M V V V M W W W W W W W W W W W W M V V M M W W W W D D D W W W W W W W W W W M M M M M M W M W W W W W M V M V V V M V V V V
727	Sytl4	I I I I I I I I I I I I I I I I I D M M M M W W W W W W W W W W W W W W W W M W M W M V V V V V V V V M M M M W W W W W M W M M M M M M M M M M M M M
728	Bex2	D D D D D D D D D D D D D D D D D D D D D D D D M V V V V V V V V V V V V V V V V V V V V V V V V V M M M W M M M M M M V M M M M M M V M W M M M M W M M
729	Tmsb15l	I I I I I I I I I I I I I I I I I I M W W W W W W W W W W W W W W W W W W W W W W W W W W W W W W W W W W W W W W W M M M M W M I D W W W I I I I I I I I I I I I I I I I I I I I I I I I I I I I I I I I I I I I I
730	Slc25a53	I I I I I I I I I I I I I I I I I I M M M M M M M M M M M W M M M W M V M W W M W M W W W W W W W W W W W W W W M M M M M M W M V M M M M M
731	Dcx	I I I I I I I I I I I I I I I I I I I I I I I I I I I I I I M W W W W W W W W W W W D D D D D D D D D D D D D D W W W W W W W W W W M M V V V V V V V M M V V V V V V V V D D D D D D D D D D
732	Trpc5	I I I I I I I I I I I I I I I I I I M M M M M M M M M M M M W W W W W W W W W W W W W W W M M W W M V M W M V M V M V M V M V V V V V M D D D D D D D D D D
733	Maged2	I I I I I I I I I I I I I M W W W W W M M W W M M M W M M M W M W M M M M W W W W W M M M V V M M V M M V M M M M W M M W M M M V V M W W
734	Prdx4	I I I I I I I I I I I I I I I I M W W W W W W W W W W W W W W W W M M M M M M M M V M M M M M M V M M M W W W W M M M M V M V M V M M W W M V M
735	Sms	I I I I I I I I I I I I I I I I I I I D I D M M W W W W W W W W W W W W W W W W M M M M M M M M M M V M M M W W W W W M M V M V M M M M V V M M W W M
736	Mospd2	I I I I I I I I I I I I I I I I M W W W W W W W W W W W M M M M M W W W W M M V M V M V M M M M W M M W M M M V M M M V M M W W M M V V V D D D D D
737	Tmsb4x	I I I I I I I I I I I I I I I I I I I I I I I I I I I I I I I I I I I I I I I I M W W W W W W W W W W W W W D D D D D D D D D D D D D D D D D D D D D D W W W W W M M M M M V M M M W
738	Pcsk1n	I I I I I I I I I I I I I I I D M M M M M M M M M M W W W W W W W W W W W W W W W M M M M M M M M V M M M M M M M M M M M M M M V M W
739	Slc38a5	D D D D D D D D D D D D D D D D D D D D D D D D D D D D D D D D D D D D D D D D M V V V V V V V V V V V V V V I I I I I I I I I I I I I I I I I I I I I I V V V V V M M M M M W W W M V V
740	Sytl5	I I I I I I I I I I I I I I I I I I D M M M M M M M M M M W W W W M M V M V M M W M W W W W W W W W W W W W M W W M W W W W W W M M M V V V V V V M M M
741	Tspan7	D D D D D D D D D D D D D D D D D D D D D D D D D D D D D D D D D D D D D D D D M V V V V V V V V V V V V V V I I I I I I I I I I I I I I I I I I I I I I V V V V M M M M M M M M M
742	Usp11	I I I I I I I I I I I I I I I I M W W W W W W W W W W M M W W W W W W W W W W W W W M W M M W M M M V V V V V V V V V V V V V V V M M W W W W M M V M W W M M V V D D D
743	Dock11	I I I I I I I I I I I I I I I I D V M M W W M W W M W M W M M M M M W W W W W W W W W W W M M M M M M M M M M M M M W M M M M V V M M M M
744	Pgrmc1	I I I I I I I I I I I I I I I I M V M W M W M M M W W W W W W W W W W W W W W W W W W W W W W W M V V V V M V V M V M V M M M M M W W M M W M V V V M M M M
745	Slc25a5	D D D D D D D D D D D D D D D D D D D D D D D D M V V V V V V V V V V V V V V V V V V V V V V V V V V V M M M W M W W M W M M V M M M V M V V V M W W W W M M M M M
746	Ocrl	I I I I I I I I I I I I I I I I M V M W W M W W M W M M M M W M M V V M V M W W W W W W W W W W W M M W M W M W M M M M M M M M M M M W M M V
747	Arhgap36	I I I I I I I I I I I I I I I I I M M M M M M M M M M M V M V M M M M W M M W W W W W W W W W W W W W W W W W W W W M V M M M V V M M W M M W W I I
748	Hprt	I I I I I I I I I I I I I M W W W W W M M W W M M M W M W W W W W W W W W M W M M M V M M M V V V V V V V V M M M W M M W M M M M W M M M M W M
749	Aff2	I I I I I I I I I I I I I I I I I I M M M M M M W W W W W W W W W W W W W W W W W W W W W W W M M V M M V M V V V V V V V V V V V V V V V V V V M D D D D D D D D D D D D D D D
750	Mamld1	I I I I I I I I I I I I I I I I D I D M W W W W W W W W W W M M W W W M M M W M M W W M V V V V V M M M V V V V V V V V V V M W M W W W W W M W W W W W W W M W M M
751	Ssr4	I I I I I I I I I I I I I I I M W W W W W W W W W W W W W W W W W W W W M M W W W M M M M V V V V V V M M M M M M M M M M M V M M M V M M M M M M
752	Arx	I I I I I I I I I I I I I I I I I I M M M M M W W W W W W W W W W W W W W W W W W M M M M M M M M M M M M M V V V V V V V V V M M W W W W W W W W W M M M
753	Pcyt1b	I I I I I I I I I I I I I I I I I M M M M W W W W W W W W W W W W W W W M W M M W M M M M M M M M M M M M M V M M W M M M M M M M M M M
754	Nono	I I I I I I I I I I I I I I I I I I I I I I I I I I I I I I I I I I I I I I I M W W W W W W W W W W W W W W W W W W W W W W W W W W W W W W W W W W W W W W M M M W M M W M M M V M
755	Chic1	I I I I I I I I I I I I I I I I I D M M M M M M W W W W M M V M W W W W W W W W W W W W W W W W M M V V V M V M M M W M M M M W M M W M V V M M M M
756	Mum1l1	I I I I I I I I I I I I I I I I I I M V V V V V V V V V V M M M M M M W M W W W W W W W W W W W W W W W W W W W W W M W W W W M M M M M V M V M M W W W D W M V M
757	Prps1	I I I I I I I I I I I I I I I I I M M M M M W W W W W W W W W W W W W W W W W M M M V M W W W W W M V V M V M V M M M M M M M M W M M M M M M V M
758	Pak3	D D D D D D D D D D D D D D D D D D D D D D D D D D D D D D D D D D D D D D D D M V V V V V V V V V V V V V I I I I I I I I I I I I I I I I I I I I I I I V V V V V M M M W M M M M M
759	Zcchc16	I I I I I I I I I I I I I I I I I I M M M M M M M M M M M M W W W W W W W W W W W W W W W W W W W M M M V M W M M W M M M W W M M V V V V I D M M M
760	Wnk3	I I I I I I I I I I I I I I I I I I I D M M M M M M W M W W W W W W W W W W W W W W W W W M W W W W W W W M V M V M V M V M V M V M M M M M V M M M M M
761	Rragb	I I I I I I I I I I I I I I I I I I I M M M M M M M M M M M W W W W W W W W W W W W W W W W W M W M M M M M M M M M M M M M M M I D V V M W W W
762	2210013O21Rik	I I I I I I I I I I I I I I I I M V V V M M M W W M W W W W W W W W W W W W W W W W W W W W M W W W W M W M V V V V V V V V M M M W M M M M M V M V M W M M M
763	Map3k15	D D D D D D D D D D D D D D D D D D D D D D D D D D M M M M M M M W M M M V M V M V V V V V V V V V V V V V V V V V V V V V V V V M M M M M W M M M V M V M
764	Rai2	I I I I I I I I I I I I I I I I I I M M M M M M M M M M W W M M M M W M M M W W W M W W W W W W W W W W W W M M M M M M M W M V M M M M M
765	Rbbp7	I I I I I I I I I I I I M W W W W W M M W W M W M M W M M M M M V V V M V V M M M W W W W W W W W M M M M M M V M M M M M M W M M M V M W
766	Ap1s2	I I I I I I I I I I I I I I I I I I I D M M M M M M M M M M M M M M M W W W W W W W W W W W W W W W M W W M M M M M M M M M M M M W M M M
767	Tmem27	I I I I I I I I I I I I I I I I M M M M M M W W W W W M M M V M V M V M M W W W W W W W W W W W W W W M M M M M M M M M V M M M M W M M M M
